# Supplementary material for: Integrated Metabolomic and Transcriptomic Analyses to Understand the Effects of Hydrogen Water on the Roots of Ficus hirta Vahl
Source: Plants (Basel). 2022 Feb 24;11(5):602. doi: 10.3390/plants11050602 (PMC8912395; doi:10.3390/plants11050602)
Supplement: Supplementary file 1 [file plants-11-00602-s001.zip › Table S1.xlsx]

## Sheet: Table S1
Table S1. Metabolites differentially expressed in hydrogen rich water-treated as compared with control group
ID	Name_des	Formula	Molecular Weight	FC	log2FC	Pvalue	ROC	VIP	Up.Down	ion mode
Com_2733_neg	DORZOLAMIDE, (+)-(TRANS)-	C10 H16 N2 O4 S3	324.028	10.283	3.36219	0.0372751	0.777778	2.45626	up	Negative ion mode
Com_520_neg	Premithramycin A1	C27 H28 O12	544.16	9.91961	3.31028	0.0464459	0.833333	2.65914	up	Negative ion mode
Com_908_neg	18-β-Glycyrrhetinic acid	C30 H46 O4	470.336	7.83328	2.96962	0.0114177	0.916667	2.69861	up	Negative ion mode
Com_4349_neg	Toonacilin	C31 H38 O9	554.254	7.23109	2.85421	0.00724567	0.861111	2.53282	up	Negative ion mode
Com_344_neg	1-Trimethylsilyloctadeca-1,3,5-triyne	C21 H34 Si	314.244	5.99933	2.5848	0.00305129	0.972222	2.52037	up	Negative ion mode
Com_3178_neg	Quazepam	C17 H11 Cl F4 N2 S	386.027	5.82208	2.54154	2.18e-05	1	2.56701	up	Negative ion mode
Com_2668_neg	.beta.-Cyclodextrin	C42 H70 O35	1134.37	5.81647	2.54014	0.00178183	1	2.3972	up	Negative ion mode
Com_1727_neg	(2E)-2-(4-Chlorophenyl)-3-phenyl-3-(2-pyridinyl)acrylonitrile	C20 H13 Cl N2	316.077	4.88358	2.28794	0.00616202	0.972222	2.32892	up	Negative ion mode
Com_2571_neg	microsclerodermin M	C44 H54 N8 O12	886.387	4.86776	2.28326	0.00293581	0.972222	2.38833	up	Negative ion mode
Com_3372_neg	Sacubitril	C24 H29 N O5	411.206	4.74759	2.2472	0.0330366	0.888889	1.85459	up	Negative ion mode
Com_5251_neg	Bolandiol dipropionate	C24 H36 O4	388.26	4.32029	2.11113	0.00260465	1	1.96966	up	Negative ion mode
Com_4576_neg	Evodenoson	C23 H29 N7 O6	499.219	4.08609	2.03072	0.0364772	0.888889	1.82212	up	Negative ion mode
Com_5713_neg	DIHYDROSAMIDIN	C21 H24 O7	388.153	3.98861	1.99588	0.000617769	1	2.09564	up	Negative ion mode
Com_1245_neg	Caprylic acid	C8 H16 O2	144.114	3.97166	1.98974	0.0180886	0.916667	1.64017	up	Negative ion mode
Com_2663_neg	Adapalene	C28 H28 O3	412.203	3.95143	1.98237	0.0391995	0.888889	1.90059	up	Negative ion mode
Com_2592_neg	Taprenepag	C24 H22 N4 O5 S	478.129	3.60548	1.85019	0.0243115	0.916667	2.31617	up	Negative ion mode
Com_1575_neg	Elsamitrucin	C33 H35 N O13	653.21	3.51427	1.81323	0.0104331	0.916667	2.03735	up	Negative ion mode
Com_1031_neg	Estramustine	C23 H31 Cl2 N O3	439.168	3.44061	1.78266	0.0252729	0.805556	1.73825	up	Negative ion mode
Com_2371_neg	riboflavin cyclic 4',5'-phosphate	C17 H19 N4 O8 P	438.092	3.41805	1.77317	0.0311764	0.944444	2.73347	up	Negative ion mode
Com_1722_neg	serlopitant	C29 H28 F7 N O2	555.199	3.38413	1.75878	0.0341835	0.833333	2.17809	up	Negative ion mode
Com_1279_neg	5,13-Diacetoxy-9-hydroxytaxa-4(20),11-dien-10-yl (2E)-3-phenylacrylate	C33 H42 O7	550.295	3.37414	1.75452	0.00255616	1	2.01206	up	Negative ion mode
Com_1971_neg	Bis(2-phenylpropyl)silane	C18 H24 Si	268.166	3.31518	1.72909	0.00180077	0.972222	1.73862	up	Negative ion mode
Com_4273_neg	4'-apo-beta-carotenal	C35 H46 O	482.357	3.23007	1.69157	0.00861839	0.972222	2.19498	up	Negative ion mode
Com_331_neg	1-Benzothiophen-3-yl(4-methylphenyl)methanone	C16 H12 O S	252.062	3.16466	1.66205	0.0121505	0.972222	1.931	up	Negative ion mode
Com_6256_neg	12-O-deacetylphomoxanthone A	C36 H36 O15	708.203	3.14651	1.65375	0.000385256	1	1.60368	up	Negative ion mode
Com_4150_neg	Aurasperone D	C31 H24 O10	556.139	3.12536	1.64402	0.0193956	0.888889	2.14856	up	Negative ion mode
Com_3674_neg	N,N'-Dicyclohexyl-9-oxo-9H-fluorene-2,7-disulfonamide	C25 H30 N2 O5 S2	502.159	3.08938	1.62732	0.0102316	0.888889	2.0635	up	Negative ion mode
Com_2573_neg	Anhydrobrazilic Acid	C12 H10 O5	234.051	3.05833	1.61275	0.0124981	0.916667	1.88459	up	Negative ion mode
Com_157_neg	pomiferin	C25 H24 O6	420.154	3.05625	1.61176	0.0243653	0.916667	2.17958	up	Negative ion mode
Com_1089_neg	Fludiazepam	C16 H12 Cl F N2 O	302.061	3.05061	1.6091	0.00181147	0.972222	1.58947	up	Negative ion mode
Com_788_neg	Naringin	C27 H32 O14	580.175	3.04703	1.60741	0.021494	0.944444	1.92366	up	Negative ion mode
Com_6204_neg	jaspamide M	C35 H43 Br N4 O6	694.238	2.99806	1.58403	0.0262459	0.861111	1.41323	up	Negative ion mode
Com_3002_neg	Deoxypumiloside	C26 H28 N2 O8	496.187	2.96954	1.57024	0.0182138	0.916667	1.74684	up	Negative ion mode
Com_4771_neg	Adipiplon	C18 H18 F N7	351.16	2.96696	1.56898	0.0143889	0.888889	1.83122	up	Negative ion mode
Com_3227_neg	Brosimone B	C40 H38 O10	678.248	2.93015	1.55097	0.0101034	0.944444	1.75633	up	Negative ion mode
Com_970_neg	N-(4-{Bis[4-(benzyloxy)phenyl]amino}phenyl)-2-chloroacetamide	C34 H29 Cl N2 O3	548.186	2.92184	1.54688	0.0157197	0.944444	1.86849	up	Negative ion mode
Com_11_neg	Mibampator	C21 H30 N2 O4 S2	438.165	2.90505	1.53856	0.0453852	0.833333	1.83031	up	Negative ion mode
Com_1248_neg	Manumycin	C31 H38 N2 O7	550.27	2.85683	1.51442	0.0389379	0.888889	1.76934	up	Negative ion mode
Com_4106_neg	CGI560	C29 H27 N5 O	461.223	2.83177	1.5017	0.0160703	0.916667	1.93789	up	Negative ion mode
Com_935_neg	L-Lombricine	C6 H15 N4 O6 P	270.072	2.68035	1.42242	0.0043487	0.916667	1.47674	up	Negative ion mode
Com_2106_neg	phleichrom	C30 H30 O10	550.181	2.64715	1.40444	0.0387622	0.861111	1.50406	up	Negative ion mode
Com_6450_neg	Joro toxin	C27 H47 N7 O6	565.358	2.59959	1.37828	0.000997793	0.972222	1.43983	up	Negative ion mode
Com_2859_neg	Benzo[h]quinolin-10-yl (~2~H_3_)acetate	C15 H8 D3 N O2	240.098	2.58094	1.3679	0.00842902	0.972222	1.65981	up	Negative ion mode
Com_3763_neg	Sildenafil	C22 H30 N6 O4 S	474.207	2.53933	1.34445	0.0187806	0.972222	1.62733	up	Negative ion mode
Com_3099_neg	Theofibrate	C19 H21 Cl N4 O5	420.118	2.53006	1.33917	0.0481873	0.805556	1.63375	up	Negative ion mode
Com_4274_neg	Fluocinolone	C21 H26 F2 O6	412.171	2.5271	1.33748	0.0313668	0.833333	1.48278	up	Negative ion mode
Com_5103_neg	(+)-Cochinchistemoninone	C22 H35 N O6	409.247	2.51476	1.33042	0.0374189	0.888889	1.27238	up	Negative ion mode
Com_3067_neg	5-(2-Thienyl)-3,4,7,7a-tetrahydrocyclopenta[b]pyran-6(2H)-one	C12 H12 O2 S	220.057	2.50459	1.32457	0.00446152	0.944444	1.30778	up	Negative ion mode
Com_739_neg	L-Glutamic acid	C5 H9 N O4	147.052	2.45118	1.29348	0.0256593	0.888889	1.2108	up	Negative ion mode
Com_5000_neg	protoaphin aglucone	C30 H28 O11	564.165	2.45015	1.29287	0.0147548	0.888889	1.41214	up	Negative ion mode
Com_1064_neg	7,8-Dihydromethanopterin	C30 H43 N6 O16 P	774.247	2.41278	1.2707	0.0131373	1	1.53098	up	Negative ion mode
Com_5512_neg	flumedroxone	C22 H29 F3 O3	398.207	2.32107	1.21479	0.00857805	0.916667	1.26437	up	Negative ion mode
Com_1406_neg	Bergaptol 佛手酚	C11 H6 O4	202.025	2.27672	1.18696	0.0301931	0.972222	1.60139	up	Negative ion mode
Com_5678_neg	MONODICTYOCHROMONE A	C30 H30 O11	566.18	2.26382	1.17876	0.0192262	0.888889	1.32362	up	Negative ion mode
Com_1591_neg	Haemocorin	C32 H34 O14	642.196	2.25625	1.17393	0.0130153	0.916667	1.13339	up	Negative ion mode
Com_3688_neg	leonurusoleanolide E	C39 H56 O7	636.399	2.20192	1.13876	0.000178755	1	1.19957	up	Negative ion mode
Com_5952_neg	briaexcavatin A	C28 H36 O14	596.208	2.19003	1.13095	0.00652122	0.972222	1.16399	up	Negative ion mode
Com_1053_neg	5'-(3-Thienyl)-5'H-spiro[1-benzofuran-3,2'-furan]	C15 H12 O2 S	256.055	2.18872	1.13009	0.0164437	0.916667	1.16131	up	Negative ion mode
Com_6520_neg	Chaetoglobosin A	C32 H36 N2 O5	528.265	2.18012	1.12441	0.0351344	0.805556	1.12954	up	Negative ion mode
Com_3436_neg	clopimozide	C28 H28 Cl F2 N3 O	495.191	2.16817	1.11648	0.0389524	0.833333	1.33679	up	Negative ion mode
Com_5184_neg	amogastrin	C35 H46 N6 O8 S	710.311	2.1147	1.08046	0.0152085	0.916667	1.0893	up	Negative ion mode
Com_2272_neg	chlorodysinosin A	C26 H43 Cl N6 O10 S	666.248	2.10544	1.07412	0.0163096	0.944444	1.21012	up	Negative ion mode
Com_1421_neg	1D-3-amino-1-guanidino-1,3-dideoxy-scyllo-inositol 6-phosphate	C7 H17 N4 O7 P	300.082	2.06314	1.04484	0.00440981	0.944444	1.05427	up	Negative ion mode
Com_1862_neg	methitural	C12 H20 N2 O2 S2	288.098	2.04939	1.03519	0.0142359	0.944444	1.06258	up	Negative ion mode
Com_3487_neg	tarazepide	C28 H24 N4 O2	448.192	0.487783	-1.03569	0.0100022	0.944444	1.04458	down	Negative ion mode
Com_6057_neg	acrovestone	C32 H42 O8	554.288	0.48766	-1.03605	0.0342353	0.805556	1.21994	down	Negative ion mode
Com_3912_neg	1-S-[3-Phenyl-N-(sulfooxy)propanimidoyl]-1-thio-beta-D-glucopyranose	C15 H21 N O9 S2	423.067	0.463856	-1.10825	0.0363841	0.833333	1.11301	down	Negative ion mode
Com_2237_neg	Schweinfurthin B	C35 H46 O6	562.331	0.458098	-1.12627	0.00588615	0.944444	1.13162	down	Negative ion mode
Com_6034_neg	Lomibuvir	C25 H35 N O4 S	445.227	0.454164	-1.13872	0.00924372	0.944444	1.29233	down	Negative ion mode
Com_1200_neg	(3R)-3-Methyl-4-{[(2-methyl-2-propanyl)(diphenyl)silyl]oxy}butanal	C21 H28 O2 Si	340.186	0.445516	-1.16645	0.0415227	0.861111	1.0844	down	Negative ion mode
Com_5501_neg	1-Fluoro-4-{2-[4-(methylsulfonyl)phenyl]-1-cyclopenten-1-yl}benzene	C18 H17 F O2 S	316.092	0.439651	-1.18557	0.0437211	0.833333	1.15797	down	Negative ion mode
Com_115_neg	DL-Malic acid	C4 H6 O5	88.0152	0.424852	-1.23497	0.0182609	0.861111	1.11386	down	Negative ion mode
Com_4770_neg	Dihydromethylsterigmatocystin	C18 H14 O7	342.075	0.422459	-1.24312	0.0357386	0.805556	1.17698	down	Negative ion mode
Com_1857_neg	terpecurcumin B	C36 H44 O7	588.311	0.412617	-1.27713	0.0174231	0.888889	1.34878	down	Negative ion mode
Com_1840_neg	clazolam	C18 H17 Cl N2 O	312.104	0.40913	-1.28937	0.0286669	0.861111	1.12141	down	Negative ion mode
Com_1568_neg	SB 224289	C32 H32 N4 O3	520.248	0.399809	-1.32262	4.18e-05	1	1.32483	down	Negative ion mode
Com_2015_neg	Methyl eugenol 甲基丁香酚	C11 H14 O2	178.062	0.389524	-1.36022	0.0141199	0.888889	1.40638	down	Negative ion mode
Com_3635_neg	Cefuroxime	C16 H16 N4 O8 S	424.068	0.377218	-1.40653	0.00976555	0.916667	1.74454	down	Negative ion mode
Com_1833_neg	Rhodoxanthin	C40 H50 O2	562.383	0.376182	-1.4105	0.0480223	0.805556	1.56512	down	Negative ion mode
Com_5146_neg	sporothrin A	C29 H18 O6	462.108	0.373933	-1.41915	0.0162824	0.888889	1.31595	down	Negative ion mode
Com_3215_neg	PC(16:1(9Z)/18:3(9Z,12Z,15Z))	C42 H76 N O8 P	753.532	0.357974	-1.48207	0.0144239	0.888889	1.57302	down	Negative ion mode
Com_2135_neg	(2Z)-5-(4-Bromo-2-fluorophenyl)-3-phenyl-2-pentenoic acid	C17 H14 Br F O2	348.016	0.357862	-1.48253	0.00155222	0.972222	1.57734	down	Negative ion mode
Com_3918_neg	Nicofuranose	C30 H24 N4 O10	600.147	0.347442	-1.52516	0.0347103	0.833333	1.27486	down	Negative ion mode
Com_5518_neg	Mapracorat	C25 H26 F4 N2 O2	462.194	0.347248	-1.52596	0.000775779	0.972222	1.50252	down	Negative ion mode
Com_2580_neg	LASIOCARPINE	C21 H33 N O7	411.226	0.346365	-1.52963	0.00872718	0.888889	1.47995	down	Negative ion mode
Com_6508_neg	DEXAMETHASONE METASULFOBENZOATE	C29 H33 F O9 S	576.18	0.341388	-1.55051	0.0163844	0.888889	1.40985	down	Negative ion mode
Com_1030_neg	Medicarpin 3-O-glucoside-6'-malonate	C25 H26 O12	518.145	0.340989	-1.5522	0.0316554	0.944444	1.22963	down	Negative ion mode
Com_2827_neg	Di-2,3-dihydro-1H-inden-2-ylsilane	C18 H20 Si	264.134	0.339758	-1.55742	0.034917	0.916667	1.30165	down	Negative ion mode
Com_4675_neg	Flutoprazepam	C19 H16 Cl F N2 O	342.093	0.31571	-1.66333	0.00265244	0.944444	1.8239	down	Negative ion mode
Com_852_neg	3-{2-[(1-Mesitylethyl)sulfanyl]-2-oxoethyl}-5-methylhexanoic acid	C20 H30 O3 S	350.192	0.309067	-1.69401	0.00490108	0.972222	1.61896	down	Negative ion mode
Com_3051_neg	5,5'-Dehydrodivanillate	C16 H14 O8	334.069	0.306435	-1.70635	0.039063	0.805556	1.95369	down	Negative ion mode
Com_206_neg	(2E)-4,4,4-Trifluoro-3-phenyl-2-butenoic acid	C10 H7 F3 O2	216.039	0.28568	-1.80753	0.00878889	0.944444	1.67955	down	Negative ion mode
Com_2002_neg	cercosporin	C29 H26 O10	534.155	0.268683	-1.89602	0.0259783	0.888889	1.54411	down	Negative ion mode
Com_4375_neg	integracin D	C37 H56 O11 S	708.351	0.259871	-1.94413	0.00584071	0.916667	1.94142	down	Negative ion mode
Com_3118_neg	clindamycin-2-phosphate	C18 H34 Cl N2 O8 P S	504.145	0.251024	-1.9941	0.00561832	0.972222	1.84027	down	Negative ion mode
Com_3514_neg	KT172	C28 H28 N4 O2	452.223	0.250036	-1.99979	2.98e-06	1	2.01913	down	Negative ion mode
Com_3473_neg	HERALENOL	C16 H16 O6	304.092	0.249191	-2.00467	0.0323746	0.888889	1.66514	down	Negative ion mode
Com_6276_neg	(22E)-19-Norcholesta-1,3,5(10),22-tetraen-3-ol	C26 H38 O	366.29	0.24899	-2.00584	1.5e-05	1	2.01247	down	Negative ion mode
Com_4027_neg	kopsiyunnanine-I	C24 H26 N2 O3	390.195	0.247656	-2.01359	0.00144658	0.972222	1.92848	down	Negative ion mode
Com_717_neg	Jasmonic acid	C12 H18 O3	210.124	0.245509	-2.02615	0.0268671	0.833333	1.76685	down	Negative ion mode
Com_3855_neg	8-Azaadenosine	C9 H12 N6 O4	268.093	0.234202	-2.09418	0.0376336	0.805556	1.63413	down	Negative ion mode
Com_6402_neg	10-GINGEROL	C21 H34 O4	350.247	0.231433	-2.11133	0.00331451	1	1.92202	down	Negative ion mode
Com_4263_neg	vismodegib	C19 H14 Cl2 N2 O3 S	420.009	0.227054	-2.13889	0.0122468	0.916667	2.05343	down	Negative ion mode
Com_5861_neg	Tetracenomycin X	C24 H20 O11	484.101	0.187714	-2.41339	0.0169934	0.888889	2.03542	down	Negative ion mode
Com_4634_neg	uredofos	C19 H25 N4 O6 P S2	500.095	0.179811	-2.47545	0.0307617	0.861111	1.96327	down	Negative ion mode
Com_143_neg	N-{4-[(2-Chlorobenzyl)oxy]phenyl}-6-ethoxy-2-methyl-4-quinolinamine	C25 H23 Cl N2 O2	418.145	0.17662	-2.50128	0.0168102	0.944444	2.05944	down	Negative ion mode
Com_5041_neg	Tetracenomycin C	C23 H20 O11	472.101	0.0856826	-3.54485	0.0361592	0.916667	2.50469	down	Negative ion mode
Com_1856_neg	Flavin mononucleotide	C17 H21 N4 O9 P	456.106	0.0457279	-4.45078	0.0442874	0.75	3.1017	down	Negative ion mode
Com_341_neg	Cynarine	C25 H24 O12	516.126	0.00400416	-7.96429	0.0191312	0.944444	5.84849	down	Negative ion mode
Com_375_pos	Zolimidine	C14 H12 N2 O2 S	272.063	15.4797	3.9523	0.0260923	0.861111	2.78979	up	Positive ion mode
Com_2126_pos	MFCD00558666	C21 H22 N2 O3	350.163	14.2137	3.82922	1.12e-07	1	3.73481	up	Positive ion mode
Com_4012_pos	bacilosarcin A	C24 H33 N3 O8	491.227	7.80956	2.96524	0.000496196	1	3.32396	up	Positive ion mode
Com_6018_pos	(2E)-N-Methyl-3-(4-methylphenyl)-N-(1-naphthylmethyl)-2-propen-1-amine	C22 H23 N	301.183	6.68656	2.74126	0.000246056	1	2.52745	up	Positive ion mode
Com_4354_pos	Eucommin A	C27 H34 O12	550.206	6.08428	2.60509	0.00684219	0.972222	2.51228	up	Positive ion mode
Com_4274_pos	dTDP-beta-L-rhamnose	C16 H26 N2 O15 P2	548.083	5.81466	2.5397	0.00371488	0.972222	2.87451	up	Positive ion mode
Com_2759_pos	Penamecillin	C19 H22 N2 O6 S	406.118	5.8097	2.53846	0.0405794	0.833333	1.87625	up	Positive ion mode
Com_6632_pos	Vargulin	C22 H27 N7 O	405.228	5.76632	2.52765	2.56e-05	1	2.54362	up	Positive ion mode
Com_5553_pos	N-(2-Cyano-1,3-benzothiazol-6-yl)-3-(ethyldisulfanyl)alaninamide	C13 H14 N4 O S3	338.034	5.36713	2.42415	0.00106583	0.972222	2.34059	up	Positive ion mode
Com_5626_pos	5-(Dimethylsulfamoyl)-N-(4-methoxyphenyl)-2-(1-pyrrolidinyl)benzamide	C20 H25 N3 O4 S	403.159	5.08429	2.34605	0.000109533	1	2.25806	up	Positive ion mode
Com_4605_pos	13-Dihydrodaunorubicin	C27 H31 N O10	529.196	5.06175	2.33964	0.00279313	0.944444	2.26657	up	Positive ion mode
Com_1862_pos	1-Benzyl-3-(2-oxo-2-(2-furanyl)ethyl)-oxindole	C21 H17 N O3	331.12	5.00693	2.32393	0.00376101	0.972222	2.53494	up	Positive ion mode
Com_4453_pos	S-Bicalutamide	C18 H14 F4 N2 O4 S	430.061	4.96308	2.31124	0.00732823	0.888889	2.30013	up	Positive ion mode
Com_6419_pos	NG 95	C20 H25 Cl N6 O3	432.168	4.62654	2.20993	0.00359533	0.944444	2.00271	up	Positive ion mode
Com_6525_pos	zygosporamide	C36 H50 N4 O6	634.375	4.4036	2.13868	0.000535295	0.972222	2.17261	up	Positive ion mode
Com_2194_pos	Metacycline	C22 H22 N2 O8	442.137	4.38673	2.13315	0.0373133	0.833333	1.68132	up	Positive ion mode
Com_5194_pos	Bleekerine	C23 H24 N2 O5	408.168	4.23181	2.08127	3.05e-05	1	1.99648	up	Positive ion mode
Com_918_pos	epi-Silvestrol	C34 H38 O13	654.234	4.18718	2.06598	0.00671308	0.944444	2.47039	up	Positive ion mode
Com_1903_pos	Adifoline	C22 H20 N2 O7	424.126	4.06833	2.02444	0.0067976	1	2.15778	up	Positive ion mode
Com_5748_pos	citrinadin A	C35 H52 N4 O6	624.389	3.94265	1.97916	0.0011233	0.944444	1.98019	up	Positive ion mode
Com_7211_pos	BRUCEANTIN	C28 H36 O11	548.224	3.83251	1.93829	0.00677072	0.944444	1.77987	up	Positive ion mode
Com_7399_pos	Gambiriin A2	C30 H28 O12	580.158	3.78402	1.91992	0.000464739	1	1.77234	up	Positive ion mode
Com_6825_pos	lenperone	C22 H23 F2 N O2	371.169	3.72801	1.8984	0.000963291	0.972222	1.98616	up	Positive ion mode
Com_146_pos	DL-Lysine	C6 H14 N2 O2	146.103	3.61912	1.85564	0.0492994	0.861111	1.51572	up	Positive ion mode
Com_804_pos	1,12-Phenyleneperylene	C26 H14	326.109	3.60972	1.85189	0.0317517	0.833333	1.92824	up	Positive ion mode
Com_149_pos	Pipecolic acid	C6 H11 N O2	129.077	3.57131	1.83645	0.0481258	0.861111	1.5156	up	Positive ion mode
Com_4068_pos	5'-O-[(Benzoyloxy)(hydroxy)phosphoryl]adenosine	C17 H18 N5 O8 P	451.091	3.52473	1.81751	0.00879082	0.944444	1.89108	up	Positive ion mode
Com_1854_pos	Nicomol	C34 H32 N4 O9	640.218	3.44266	1.78352	0.00938805	0.916667	2.08706	up	Positive ion mode
Com_5506_pos	(5E)-6-(Diisopropylamino)-6-(3-thienyl)-5-hexenenitrile	C16 H24 N2 S	276.165	3.3788	1.75651	0.00634733	1	1.54501	up	Positive ion mode
Com_2777_pos	castasterone 23-O-alpha-D-glucoside	C34 H58 O10	626.404	3.36189	1.74927	0.00176011	0.944444	1.8619	up	Positive ion mode
Com_7302_pos	Doronine	C21 H30 Cl N O8	459.165	3.35033	1.7443	0.012465	0.861111	1.55477	up	Positive ion mode
Com_4526_pos	N,N-Dibenzyl-3-(4-methoxyphenyl)-1-butanamine	C25 H29 N O	359.224	3.32714	1.73428	0.0091444	0.944444	1.60086	up	Positive ion mode
Com_999_pos	2-(Pentafluorophenyl)-4-penten-2-ol	C11 H9 F5 O	252.059	3.32167	1.73191	0.0132417	0.944444	1.96491	up	Positive ion mode
Com_2060_pos	N-Benzenesulfonyl-7-azaindole	C13 H10 N2 O2 S	258.046	3.28401	1.71546	0.038282	0.861111	1.68864	up	Positive ion mode
Com_1602_pos	Allyl 2-acetamido-3-{[(9H-fluoren-9-ylmethoxy)carbonyl]amino}butanoate	C24 H26 N2 O5	422.186	3.27177	1.71007	0.0248605	0.972222	1.98066	up	Positive ion mode
Com_7405_pos	1,1,1-Trifluoro-2-[4-(trifluoromethyl)phenyl]-3,4-pentadien-2-ol	C12 H8 F6 O	282.047	3.23638	1.69438	0.000177725	1	1.59962	up	Positive ion mode
Com_3142_pos	Setrobuvir	C25 H25 F N4 O6 S2	560.121	3.20273	1.6793	0.0368794	0.861111	1.44558	up	Positive ion mode
Com_6435_pos	(4,4-Diphenyl-1,4-azasilinan-1-yl)(phenyl)acetic acid	C24 H25 N O2 Si	387.164	3.06313	1.61501	0.000933507	0.944444	1.64277	up	Positive ion mode
Com_964_pos	4,5-Dihydro-4-hydroxy-5-S-glutathionyl-benzo[a]pyrene	C30 H29 N3 O7 S	575.174	3.02931	1.59899	0.0253518	0.972222	2.18836	up	Positive ion mode
Com_4948_pos	3-{[(E)-(8-Quinolinylmethylene)amino]oxy}butyl cyclopropanecarboxylate	C18 H20 N2 O3	312.149	3.01506	1.59219	0.0201498	0.888889	1.55342	up	Positive ion mode
Com_2036_pos	1-(beta-D-Ribofuranosyl)-1,2-dihydropyrimidine	C9 H14 N2 O4	214.095	2.96727	1.56914	0.0228795	0.833333	3.25571	up	Positive ion mode
Com_2142_pos	Resiniferatoxin	C37 H40 O9	666.216	2.96565	1.56835	0.0105841	0.944444	1.45325	up	Positive ion mode
Com_7277_pos	metharbital	C9 H14 N2 O3	198.101	2.95787	1.56456	0.0109938	0.888889	2.02827	up	Positive ion mode
Com_7379_pos	N-(2-Cyclohexylidene-1-phenylethyl)-1,1-diphenylmethanimine	C27 H27 N	365.213	2.94436	1.55795	0.0096488	0.916667	1.56495	up	Positive ion mode
Com_6201_pos	ML323	C23 H24 N6	384.205	2.93048	1.55114	0.0221543	0.861111	1.40811	up	Positive ion mode
Com_1392_pos	Linderalactone 乌药内酯	C15 H16 O3	244.105	2.86104	1.51654	0.0209229	0.833333	2.84402	up	Positive ion mode
Com_3819_pos	N-Nitrosofolic acid	C19 H18 N8 O7	470.129	2.8026	1.48676	0.00305701	0.944444	1.59274	up	Positive ion mode
Com_7942_pos	1-{3,5-Bis[(tritylsulfanyl)methyl]phenyl}methanamine	C47 H41 N S2	683.266	2.74585	1.45725	0.0308668	0.861111	1.57087	up	Positive ion mode
Com_3941_pos	BCP	C26 H20 N2	360.162	2.72279	1.44508	0.00433986	0.972222	1.33431	up	Positive ion mode
Com_6068_pos	(+/-)-6-Acetonyldihydrochelerythrine	C24 H23 N O5	405.156	2.71814	1.44262	0.0113181	0.916667	1.45441	up	Positive ion mode
Com_6241_pos	Naldemedine	C32 H34 N4 O6	570.251	2.71813	1.44262	0.0054374	0.944444	1.37945	up	Positive ion mode
Com_6142_pos	1-O-Hexadecyl-lyso-sn-glycero-3-phosphocholine	C24 H52 N O6 P	481.352	2.71192	1.43931	0.00759485	0.944444	1.34751	up	Positive ion mode
Com_6427_pos	Amsacrine	C21 H19 N3 O3 S	393.114	2.69175	1.42854	0.00725396	0.916667	1.5148	up	Positive ion mode
Com_7121_pos	GESTACLONE	C23 H27 Cl O2	370.171	2.66215	1.41259	0.000639446	1	1.39374	up	Positive ion mode
Com_877_pos	3-{[(E)-(8-Quinolinylmethylene)amino]oxy}butyl 4-formylbenzoate	C22 H20 N2 O4	376.142	2.62726	1.39356	0.0222066	0.888889	1.60044	up	Positive ion mode
Com_6519_pos	4-Chloro-7-methoxy-6-[(2-methyl-2-propanyl)sulfanyl]quinoline	C14 H16 Cl N O S	281.063	2.60772	1.38279	0.0438767	0.861111	1.48116	up	Positive ion mode
Com_258_pos	Dimethyl 3,4-di(1H-indol-3-yl)-1H-pyrrole-2,5-dicarboxylate	C24 H19 N3 O4	413.139	2.56797	1.36063	0.0335453	0.888889	1.42422	up	Positive ion mode
Com_3565_pos	1,1,1,2,2-Pentafluoro-3-phenyl-5-hexen-3-ol	C12 H11 F5 O	266.074	2.54658	1.34856	0.00485043	0.944444	1.21283	up	Positive ion mode
Com_1513_pos	Citropten 白柠檬素	C11 H10 O4	206.054	2.5169	1.33165	0.0317662	0.861111	1.82064	up	Positive ion mode
Com_755_pos	Vulpinic Acid	C19 H14 O5	322.078	2.50226	1.32323	0.000382652	1	1.24959	up	Positive ion mode
Com_5560_pos	DL-Carbidopa	C10 H14 N2 O4	226.095	2.47607	1.30805	0.0230852	0.861111	2.06199	up	Positive ion mode
Com_811_pos	Corphos	C21 H31 O8 P	442.175	2.47346	1.30653	0.0333272	0.805556	2.64599	up	Positive ion mode
Com_4586_pos	4-Methyl-N'-[(1E)-1-(4-methylphenyl)ethylidene]benzenesulfonohydrazide	C16 H18 N2 O2 S	302.11	2.45019	1.29289	0.0497338	0.833333	1.05702	up	Positive ion mode
Com_5241_pos	protoporphyrinogen	C34 H40 N4 O4	568.304	2.42834	1.27997	0.0396092	0.888889	1.16825	up	Positive ion mode
Com_186_pos	Vorapaxar	C29 H33 F N2 O4	492.242	2.41075	1.26948	0.0434462	0.888889	1.61358	up	Positive ion mode
Com_7407_pos	Lumacaftor	C24 H18 F2 N2 O5	452.12	2.35012	1.23274	0.0396445	0.777778	1.03109	up	Positive ion mode
Com_1546_pos	rabelomycin	C19 H14 O6	338.073	2.32705	1.2185	0.00197899	0.972222	1.17547	up	Positive ion mode
Com_1265_pos	pirenoxine	C16 H8 N2 O5	308.045	2.32073	1.21458	0.00408321	0.916667	1.14377	up	Positive ion mode
Com_3544_pos	Macrozamin	C13 H24 N2 O11	384.137	2.2811	1.18973	0.026798	1	1.39266	up	Positive ion mode
Com_2638_pos	Esculetin 七叶亭	C9 H6 O4	178.023	2.27469	1.18567	0.0160164	0.888889	1.35099	up	Positive ion mode
Com_5195_pos	Volasertib	C34 H50 N8 O3	618.4	2.26232	1.1778	0.0358022	0.861111	1.18143	up	Positive ion mode
Com_1717_pos	Sancycline	C21 H22 N2 O7	414.143	2.26163	1.17736	0.0415877	0.888889	1.18699	up	Positive ion mode
Com_167_pos	L-Histidine	C6 H9 N3 O2	155.067	2.25558	1.1735	0.0180558	0.944444	1.23092	up	Positive ion mode
Com_3438_pos	Hesperetin 橙皮素	C16 H14 O6	302.073	2.24935	1.16951	0.0166539	0.916667	1.27172	up	Positive ion mode
Com_1969_pos	trans-Cinnamaldehyde	C9 H8 O	132.055	2.20859	1.14312	0.00127347	0.944444	1.11291	up	Positive ion mode
Com_6192_pos	etoprine	C12 H12 Cl2 N4	282.045	2.19838	1.13644	0.0154446	0.972222	1.20307	up	Positive ion mode
Com_5549_pos	Scopoletin	C10 H8 O4	192.039	2.18755	1.12932	0.0022083	1	1.15036	up	Positive ion mode
Com_5008_pos	N-(4-Oxobutyl)-L-glutamine	C9 H16 N2 O4	216.111	2.17673	1.12216	0.0224938	0.833333	1.52872	up	Positive ion mode
Com_703_pos	2-(1H-Indol-3-ylmethyl)-1H-indole-3-carbaldehyde	C18 H14 N2 O	274.111	2.15812	1.10977	0.0123428	0.916667	1.0871	up	Positive ion mode
Com_2889_pos	2-oxo-10-methylthiodecanoic acid	C11 H20 O3 S	232.112	2.15019	1.10446	0.0433084	0.861111	1.03266	up	Positive ion mode
Com_3534_pos	Esculin 秦皮甲素	C15 H16 O9	340.073	2.13546	1.09455	0.0439131	0.916667	1.356	up	Positive ion mode
Com_4568_pos	Urdamycin B	C37 H44 O13	696.28	2.11296	1.07927	0.0285087	0.861111	1.06977	up	Positive ion mode
Com_6124_pos	Homocitrulline	C7 H15 N3 O3	189.112	2.11175	1.07844	0.0449469	0.916667	1.17838	up	Positive ion mode
Com_338_pos	kinamycin D	C22 H18 N2 O9	454.1	2.04417	1.03152	0.0311588	0.833333	1.58218	up	Positive ion mode
Com_884_pos	10-Oxabenzo(def)chrysen-9-one	C19 H10 O2	270.069	0.48543	-1.04267	0.00323887	1	1.05437	down	Positive ion mode
Com_3594_pos	(+)-gliodaclin C	C22 H16 N4 O3	384.124	0.478624	-1.06303	0.0232469	0.888889	1.00567	down	Positive ion mode
Com_1446_pos	(Z)-Endoxifen	C25 H27 N O2	373.202	0.464481	-1.10631	0.00817867	0.944444	1.01406	down	Positive ion mode
Com_4851_pos	chaetomugilin G	C24 H29 Cl O7	464.159	0.45927	-1.12259	0.00402704	0.972222	1.03969	down	Positive ion mode
Com_5566_pos	Methyl 4-amino-3-iodobenzoate	C8 H8 I N O2	276.959	0.452364	-1.14444	0.0237939	0.861111	1.14666	down	Positive ion mode
Com_835_pos	Triptycene	C20 H14	254.11	0.451386	-1.14757	0.0176892	0.861111	1.02693	down	Positive ion mode
Com_5726_pos	Pivampicillin	C22 H29 N3 O6 S	463.175	0.445315	-1.1671	0.0384065	0.888889	1.42598	down	Positive ion mode
Com_6985_pos	N-(4-Bromo-2-fluorophenyl)-9-acridinamine	C19 H12 Br F N2	366.018	0.437527	-1.19255	0.00717794	1	1.06577	down	Positive ion mode
Com_2700_pos	BINOL	C20 H14 O2	286.1	0.434624	-1.20216	0.000584204	0.972222	1.16943	down	Positive ion mode
Com_4234_pos	3-(5-tert-Butyl-3-hydroxy-1,2-oxazol-4-yl)-L-alanine	C10 H16 N2 O4	228.111	0.425659	-1.23223	0.022649	0.944444	1.08526	down	Positive ion mode
Com_402_pos	Acrivastine	C22 H24 N2 O2	348.185	0.413596	-1.27371	0.0150315	0.916667	1.12489	down	Positive ion mode
Com_5436_pos	(4-hydroxyphenethyl)acrylamide	C27 H27 N O7	477.181	0.398901	-1.3259	0.00672282	1	1.43905	down	Positive ion mode
Com_335_pos	4-Methoxybenzenesulfonohydrazide	C7 H10 N2 O3 S	202.041	0.39773	-1.33014	0.0301168	0.833333	1.17702	down	Positive ion mode
Com_203_pos	Efloxate	C19 H16 O5	324.099	0.395559	-1.33803	0.00600469	0.916667	1.26207	down	Positive ion mode
Com_6616_pos	1-[4-(Trifluoromethyl)phenyl]-3,4-dihydro-1H-isochromene	C16 H13 F3 O	278.091	0.394907	-1.34041	0.00148898	1	1.25006	down	Positive ion mode
Com_6268_pos	N-[4-(4-Biphenylylamino)-6-quinazolinyl]acrylamide	C23 H18 N4 O	366.15	0.392464	-1.34937	0.00532873	0.916667	1.26353	down	Positive ion mode
Com_6850_pos	Candoxatril	C29 H41 N O7	515.286	0.391913	-1.35139	4.34e-05	1	1.34089	down	Positive ion mode
Com_6093_pos	(E)-Octotiamine	C23 H36 N4 O5 S3	544.186	0.390868	-1.35525	0.0138198	0.916667	1.19506	down	Positive ion mode
Com_6107_pos	ethidium	C21 H20 N3	314.167	0.390503	-1.3566	0.0181593	0.916667	1.21645	down	Positive ion mode
Com_4783_pos	7-Bromo-3a-methyl-2,3,3a,4,5,6-hexahydro-8H-naphtho[8a,1-b]furan-8-one	C13 H15 Br O2	282.025	0.385836	-1.37394	0.0023327	0.972222	1.41969	down	Positive ion mode
Com_3017_pos	Orcinol glucoside 苔黑酚葡萄糖苷	C13 H18 O7	286.1	0.385462	-1.37534	0.0302889	0.833333	1.18162	down	Positive ion mode
Com_2378_pos	dictyol J	C20 H33 Cl O2	340.218	0.379899	-1.39631	0.00842533	0.944444	1.2516	down	Positive ion mode
Com_6876_pos	furocaespitane	C12 H16 Br Cl O	290.007	0.376686	-1.40856	0.0239477	0.861111	1.73134	down	Positive ion mode
Com_1212_pos	(E)-Dacarbazine	C6 H10 N6 O	182.091	0.376167	-1.41056	0.0312131	0.944444	1.12561	down	Positive ion mode
Com_3226_pos	BNDHP	C20 H13 O4 P	348.057	0.367154	-1.44554	0.00372641	0.972222	1.30165	down	Positive ion mode
Com_6799_pos	1-(2-Deoxypentofuranosyl)-5-methyl-2,4(1H,3H)-pyrimidinedione	C10 H14 N2 O5	242.09	0.363252	-1.46096	0.0457962	0.972222	1.1415	down	Positive ion mode
Com_2787_pos	17beta-estradiol 17-glucosiduronic acid	C24 H32 O8	448.208	0.360335	-1.47259	0.00881009	0.944444	1.31155	down	Positive ion mode
Com_6910_pos	Sular	C20 H24 N2 O6	388.163	0.359336	-1.47659	0.011361	0.916667	1.35322	down	Positive ion mode
Com_2530_pos	MFCD00003784	C21 H14 O	282.105	0.357427	-1.48428	0.0437647	0.833333	1.45628	down	Positive ion mode
Com_3978_pos	Aldrithiol	C10 H8 N2 S2	220.013	0.35573	-1.49114	0.0192045	0.861111	1.30891	down	Positive ion mode
Com_7619_pos	fluprednisolone	C21 H27 F O5	378.183	0.353095	-1.50187	0.016892	0.944444	1.24753	down	Positive ion mode
Com_1537_pos	Schaftoside 夏佛塔苷	C26 H28 O14	564.158	0.344727	-1.53647	0.0255583	0.916667	1.31488	down	Positive ion mode
Com_6907_pos	4-[(Z)-1,2-Diphenylvinyl]-N,N-dimethylaniline	C22 H21 N	299.168	0.33654	-1.57115	0.000462801	0.972222	1.57887	down	Positive ion mode
Com_4987_pos	4-[(E)-(4-Aminophenyl)diazenyl]-N,N-diethylaniline	C16 H20 N4	268.169	0.332705	-1.58768	0.00984669	0.916667	1.71429	down	Positive ion mode
Com_5471_pos	Cassiaside B2	C39 H52 O25	920.279	0.332509	-1.58854	3.78e-07	1	1.55852	down	Positive ion mode
Com_4408_pos	(+)-Boronolide	C18 H26 O8	370.163	0.329561	-1.60138	0.00474167	0.972222	1.41801	down	Positive ion mode
Com_1418_pos	3-methoxy-2-(3-methylbut-2-enyl)-5-pentylphenol	C17 H26 O2	262.188	0.329557	-1.6014	0.0123893	0.944444	1.38266	down	Positive ion mode
Com_4802_pos	Ceceline	C19 H16 N2 O2	304.123	0.328021	-1.60814	0.000386841	1	1.56699	down	Positive ion mode
Com_6866_pos	Benzyl {4-[(2-aminophenyl)carbamoyl]benzyl}carbamate	C22 H21 N3 O3	375.157	0.322692	-1.63177	0.015559	0.944444	1.36906	down	Positive ion mode
Com_4743_pos	TU4153400	C25 H32 O8	460.208	0.322573	-1.6323	0.0131357	0.916667	1.54827	down	Positive ion mode
Com_7833_pos	Trelagliptin	C18 H20 F N5 O2	357.16	0.321562	-1.63683	0.00874662	0.916667	1.47524	down	Positive ion mode
Com_3221_pos	hydroxychloroquine	C18 H26 Cl N3 O	335.178	0.314483	-1.66894	0.00702223	0.916667	1.55569	down	Positive ion mode
Com_7382_pos	2-Phenyl-N-[2-(1-pyrrolidinyl)ethyl]-4-quinolinamine	C21 H23 N3	317.189	0.314188	-1.6703	0.0191069	0.944444	1.34805	down	Positive ion mode
Com_1192_pos	3-Hydroxybenzo(a)pyrene	C20 H12 O	268.089	0.314074	-1.67082	0.0449866	0.805556	1.37783	down	Positive ion mode
Com_5242_pos	Prednisolone tebutate	C27 H38 O6	458.265	0.31351	-1.67342	0.000770332	1	1.57389	down	Positive ion mode
Com_7456_pos	brevione F	C27 H32 O5	436.223	0.313343	-1.67418	0.023442	0.833333	1.3718	down	Positive ion mode
Com_7538_pos	osmanthuside H	C19 H28 O11	449.196	0.306962	-1.70387	0.0355918	0.861111	1.5111	down	Positive ion mode
Com_5890_pos	(-)-Vindoline	C25 H32 N2 O6	456.224	0.294736	-1.7625	0.00505067	0.972222	1.54367	down	Positive ion mode
Com_7283_pos	Olmesartan	C24 H26 N6 O3	446.208	0.290737	-1.78221	0.0291069	0.944444	1.33512	down	Positive ion mode
Com_3975_pos	6-Fluoro-2-phenyl-N-[3-(1-piperidinyl)propyl]-4-quinolinamine	C23 H26 F N3	363.21	0.284068	-1.81569	0.0022214	0.972222	1.66634	down	Positive ion mode
Com_3288_pos	2-Phenyl-N-[3-(1-piperidinyl)propyl]-4-quinolinamine	C23 H27 N3	345.22	0.283849	-1.81681	0.00842366	0.972222	1.55252	down	Positive ion mode
Com_7058_pos	Bufotalin	C26 H36 O6	444.25	0.282941	-1.82142	0.00461688	0.972222	1.71314	down	Positive ion mode
Com_2730_pos	tolpyrramide	C12 H16 N2 O3 S	268.089	0.27792	-1.84726	0.000684205	1	1.7094	down	Positive ion mode
Com_2776_pos	Losartan	C22 H23 Cl N6 O	422.164	0.276536	-1.85446	0.0249938	0.888889	1.45629	down	Positive ion mode
Com_2196_pos	obyanamide	C30 H41 N5 O6 S	599.276	0.276487	-1.85472	0.0296292	0.916667	1.40827	down	Positive ion mode
Com_1788_pos	tiadenol	C14 H30 O2 S2	294.168	0.273556	-1.87009	0.0398286	0.833333	1.82504	down	Positive ion mode
Com_641_pos	Cassyfiline	C19 H19 N O5	341.125	0.272512	-1.87561	0.0040344	0.944444	1.84177	down	Positive ion mode
Com_2198_pos	Medroxalol	C20 H24 N2 O5	372.169	0.270132	-1.88826	0.0108388	0.944444	1.81622	down	Positive ion mode
Com_4146_pos	formylmethionyl-leucyl-phenylalanine methyl ester	C22 H33 N3 O5 S	451.212	0.26945	-1.89191	0.0183162	0.888889	2.07833	down	Positive ion mode
Com_4070_pos	2-methoxyestrone 3-glucosiduronic acid	C25 H32 O9	476.203	0.265325	-1.91417	0.00341588	0.944444	1.81966	down	Positive ion mode
Com_5991_pos	Dehydrocholic acid	C24 H34 O5	402.24	0.262939	-1.9272	0.00864223	0.944444	1.65445	down	Positive ion mode
Com_5637_pos	AM9627000	C8 H7 N O3	165.043	0.262721	-1.9284	0.0085361	1	1.6454	down	Positive ion mode
Com_2195_pos	Lumefantrine	C30 H32 Cl3 N O	527.157	0.256328	-1.96394	0.00164293	1	2.12951	down	Positive ion mode
Com_7034_pos	4-[5-(Difluoromethyl)-2-pyridinyl]morpholine	C10 H12 F2 N2 O	214.091	0.250189	-1.99891	0.0127311	0.944444	1.66053	down	Positive ion mode
Com_5278_pos	bucromarone	C29 H37 N O4	463.27	0.249104	-2.00518	0.000996895	1	1.84966	down	Positive ion mode
Com_6407_pos	2-(7-Oxo-7-phenylheptyl)-1H-isoindole-1,3(2H)-dione	C21 H21 N O3	335.153	0.248959	-2.00602	0.00846099	1	1.64102	down	Positive ion mode
Com_5876_pos	(.+/-.)-Tetrahydropalmatine	C21 H25 N O4	355.179	0.246948	-2.01772	0.00336799	0.972222	1.85363	down	Positive ion mode
Com_3382_pos	Alatrofloxacin	C26 H25 F3 N6 O5	558.182	0.246035	-2.02306	0.0193143	0.861111	1.64221	down	Positive ion mode
Com_4002_pos	Sinapine	C16 H24 N O5	310.164	0.246007	-2.02323	0.00064125	1	1.88244	down	Positive ion mode
Com_5154_pos	sch 210971	C25 H35 N O6	445.245	0.239964	-2.05911	0.0435978	0.833333	1.52113	down	Positive ion mode
Com_7805_pos	Dinobuton	C14 H18 N2 O7	326.111	0.229288	-2.12476	0.0135486	1	1.69175	down	Positive ion mode
Com_5751_pos	1,3,5-tri(4-aminophenyl)benzene	C24 H21 N3	351.173	0.220733	-2.17962	0.0412543	0.972222	1.51443	down	Positive ion mode
Com_7297_pos	tert-Butyl((6-iodohexyl)oxy)diphenylsilane	C22 H31 I O Si	466.117	0.216577	-2.20705	0.00886938	1	1.76305	down	Positive ion mode
Com_5722_pos	Medroxyprogesterone 17-acetate	C24 H34 O4	386.245	0.19967	-2.32431	0.0323911	0.944444	1.6684	down	Positive ion mode
Com_3267_pos	Dapagliflozin	C21 H25 Cl O6	408.134	0.19446	-2.36246	0.0136513	0.916667	1.9445	down	Positive ion mode
Com_4175_pos	S-(2,5-Dihydroxy-3-octanyl)-N-methyl-N-(3-methylbutanoyl)cysteine	C17 H33 N O5 S	363.209	0.190358	-2.39321	0.0159107	1	1.78518	down	Positive ion mode
Com_3795_pos	MFCD02680310	C22 H25 N3	331.204	0.188062	-2.41072	0.0292841	0.888889	1.77989	down	Positive ion mode
Com_4849_pos	Carapanaubine	C23 H28 N2 O6	428.194	0.18696	-2.4192	0.020925	0.833333	1.93226	down	Positive ion mode
Com_7150_pos	2-(4-((Tributylstannyl)methoxy)butyl)isoindoline-1,3-dione	C25 H41 N O3 Sn	523.212	0.185617	-2.4296	0.00474663	0.944444	2.19142	down	Positive ion mode
Com_6203_pos	Mebeverine	C25 H35 N O5	429.251	0.163978	-2.60843	0.000731325	1	2.33046	down	Positive ion mode
Com_5943_pos	terikalant	C24 H31 N O3	381.23	0.152037	-2.7175	0.0225641	0.972222	1.94502	down	Positive ion mode
Com_5811_pos	Suxibuzone	C24 H26 N2 O6	438.18	0.115436	-3.11484	0.0122981	0.916667	2.39968	down	Positive ion mode
Com_2972_pos	3,3'-Bis(triphenylsilyl)-1,1'-binaphthalene-2,2'-dicarboxylic acid	C58 H42 O4 Si2	858.26	0.0722885	-3.79009	0.0267838	0.972222	2.52814	down	Positive ion mode
Com_5158_pos	Fursultiamine	C17 H26 N4 O3 S2	398.146	0.0632787	-3.98214	0.0028391	1	3.4138	down	Positive ion mode
