# Supplementary material for: Integrated Metabolomic and Transcriptomic Analyses to Understand the Effects of Hydrogen Water on the Roots of Ficus hirta Vahl
Source: Plants (Basel). 2022 Feb 24;11(5):602. doi: 10.3390/plants11050602 (PMC8912395; doi:10.3390/plants11050602)
Supplement: Supplementary file 1 [file plants-11-00602-s001.zip › Table S2.xlsx]

## Sheet: Sheet1
Table S2.DEG anatation
gene_id	NR Description	NT Description	KO Description	Swissprot Description	PFAM description	BP Description	MF Description	CC Description		KOG Description	UP_DOWN_REGULATION(HWvsCK)	log2FC(HWvsCK)	q value(HWvsCK)
Cluster-11557.0	respiratory supercomplex factor 2 like [Quercus suber]	Paraphaeosphaeria sporulosa hypothetical protein partial mRNA	--	Respiratory supercomplex factor 2 homolog C1565.01 OS=Schizosaccharomyces pombe (strain 972 / ATCC 24843) GN=rcf2 PE=3 SV=1	Survival motor neuron protein (SMN)	mRNA processing	RNA binding	nucleus//cytoplasm		--	UP	5.6712	0.013086
Cluster-21028.1	hypothetical protein L484_017597 [Morus notabilis]	Morus notabilis hypothetical protein partial mRNA	--	Dihydroflavonol-4-reductase OS=Callistephus chinensis GN=F PE=2 SV=1	short chain dehydrogenase//3-beta hydroxysteroid dehydrogenase/isomerase family//NAD dependent epimerase/dehydratase family	steroid biosynthetic process//androgen metabolic process//metabolic process//estrogen metabolic process//C21-steroid hormone metabolic process//oxidation-reduction process	3-beta-hydroxy-delta5-steroid dehydrogenase activity//coenzyme binding//catalytic activity//oxidoreductase activity//oxidoreductase activity, acting on the CH-OH group of donors, NAD or NADP as acceptor	--		--	DOWN	-7.8889	0.024142
Cluster-53070.0	hypothetical protein L484_005250 [Morus notabilis]	Morus notabilis hypothetical protein partial mRNA	--	--	--	--	--	--		--	UP	3.7801	0.0031094
Cluster-38660.13317	--	--	--	--	--	--	--	--		--	DOWN	-2.7552	0.0083718
Cluster-38660.13315	--	--	--	--	--	--	--	--		--	DOWN	-1.9987	0.013686
Cluster-26571.0	cysteine-rich and transmembrane domain-containing protein WIH1 [Morus notabilis]	Morus notabilis hypothetical protein partial mRNA	--	--	--	--	--	--		--	UP	2.8486	0.045159
Cluster-38660.14480	Fanconi anemia group D2 protein homolog [Morus notabilis]	--	--	--	Adenylate cyclase associated (CAP) N terminal	cytoskeleton organization	actin binding	--		--	DOWN	-7.2089	0.015414
Cluster-38660.11939	Squalene..phytoene synthase [Trema orientalis]	PREDICTED: Juglans regia (-)-germacrene D synthase-like (LOC109013675), mRNA	(-)-germacrene D synthase	(-)-germacrene D synthase OS=Vitis vinifera GN=VIT_19s0014g04930 PE=1 SV=1	Terpene synthase family, metal binding domain//Terpene synthase, N-terminal domain	metabolic process	lyase activity//magnesium ion binding//terpene synthase activity	--		--	DOWN	-5.8992	2.5035e-12
Cluster-37973.0	--	Picea glauca clone GQ0167_O04 mRNA sequence	--	--	--	--	--	--		--	DOWN	-8.4048	0.00016534
Cluster-38660.5197	--	--	--	--	ATP1G1/PLM/MAT8 family	ion transport	ion channel activity	membrane		--	UP	4.1756	0.0048492
Cluster-38660.4244	hypothetical protein VITISV_004170 [Vitis vinifera]	PREDICTED: Ziziphus jujuba uncharacterized LOC107418352 (LOC107418352), transcript variant X1, mRNA	--	Retrovirus-related Pol polyprotein from transposon TNT 1-94 OS=Nicotiana tabacum PE=2 SV=1	Integrase core domain	DNA integration	--	--		--	UP	3.0309	6.6336e-05
Cluster-24272.1	hypothetical protein CFP56_67347 [Quercus suber]	Paraphaeosphaeria sporulosa hypothetical protein mRNA	--	--	--	--	--	--		--	UP	3.944	0.049134
Cluster-38660.14985	--	--	--	--	--	--	--	--		--	DOWN	-4.4714	0.02737
Cluster-38660.9450	probable aquaporin NIP5-1 [Morus notabilis]	Morus notabilis putative aquaporin NIP5-1 partial mRNA	aquaporin NIP	Probable aquaporin NIP5-1 OS=Arabidopsis thaliana GN=NIP5-1 PE=2 SV=1	Major intrinsic protein	transport	transporter activity	membrane		--	DOWN	-1.8272	0.015801
Cluster-38660.10384	--	--	--	--	Protein of unknown function (DUF1049)//NUMOD4 motif	--	hydrolase activity, acting on ester bonds	integral component of plasma membrane		--	DOWN	-2.9622	0.037757
Cluster-38660.4792	ABC transporter-like [Trema orientalis]	Morus notabilis Pleiotropic drug resistance protein 2 partial mRNA	--	Pleiotropic drug resistance protein 2 OS=Nicotiana plumbaginifolia GN=PDR2 PE=2 SV=1	ABC-2 type transporter//E10-like protein conserved region	oxidation-reduction process	thiol oxidase activity	membrane		--	DOWN	-2.0242	0.001466
Cluster-38660.14315	--	--	--	--	--	--	--	--		--	DOWN	-4.7671	0.003463
Cluster-38660.22741	LRR domain containing protein [Trema orientalis]	Morus notabilis hypothetical protein partial mRNA	--	Putative disease resistance RPP13-like protein 1 OS=Arabidopsis thaliana GN=RPPL1 PE=3 SV=1	Leucine rich repeat//NB-ARC domain	--	protein binding//ADP binding	--		--	UP	12.15	0.0015787
Cluster-38660.19521	disease resistance-like protein DSC1 [Morus notabilis]	--	--	TMV resistance protein N OS=Nicotiana glutinosa GN=N PE=1 SV=1	SAB domain//TIR domain//TIR domain	signal transduction//cortical actin cytoskeleton organization	cytoskeletal protein binding//protein binding	cytoskeleton		--	DOWN	-2.5437	0.026858
Cluster-28792.0	--	--	--	--	--	--	--	--		--	DOWN	-7.1158	0.010227
Cluster-38660.7632	--	--	--	--	--	--	--	--		--	UP	8.5226	7.8836e-06
Cluster-12868.1	hypothetical protein VITISV_007942 [Vitis vinifera]	Vitis vinifera contig VV78X220150.2, whole genome shotgun sequence	--	Retrovirus-related Pol polyprotein from transposon TNT 1-94 OS=Nicotiana tabacum PE=2 SV=1	--	--	--	--		--	UP	8.3443	1.1896e-05
Cluster-12868.0	--	Vitis vinifera, whole genome shotgun sequence, contig VV78X155527.7, clone ENTAV 115	--	Retrovirus-related Pol polyprotein from transposon TNT 1-94 OS=Nicotiana tabacum PE=2 SV=1	C2H2 zinc-finger//Integrase core domain	DNA integration	nucleic acid binding//zinc ion binding	--		--	UP	6.671	6.1721e-08
Cluster-26385.0	hypothetical protein TorRG33x02_309340 [Trema orientalis]	--	--	--	Transcription elongation factor, N-terminal//Prefoldin subunit//ABC transporter C-terminal domain//Nucleopolyhedrovirus P10 protein//Baculovirus polyhedron envelope protein, PEP, C terminus//SWI5-dependent HO expression protein 3//Leucine-rich repeats of kinetochore protein Cenp-F/LEK1	protein folding//endoplasmic reticulum inheritance//regulation of DNA-templated transcription, elongation//mRNA transport	transcription factor binding//structural molecule activity//protein homodimerization activity//dynein binding//unfolded protein binding//DNA binding	viral envelope//dynein complex//viral capsid//transcription factor complex//prefoldin complex		--	DOWN	-5.2119	0.00011932
Cluster-26385.1	malate dehydrogenase [Quercus suber]	Paeonia suffruticosa malate dehydrogenase (MDH) mRNA, complete cds	malate dehydrogenase	Malate dehydrogenase OS=Nicotiana tabacum GN=MD1 PE=1 SV=1	lactate/malate dehydrogenase, alpha/beta C-terminal domain	oxidation-reduction process	oxidoreductase activity, acting on the CH-OH group of donors, NAD or NADP as acceptor	--		Malate dehydrogenase	DOWN	-2.8976	0.0086426
Cluster-38660.9728	putative disease resistance protein RGA1 [Morus notabilis]	Morus notabilis Putative disease resistance protein RGA4 partial mRNA	--	Putative disease resistance protein RGA3 OS=Solanum bulbocastanum GN=RGA3 PE=2 SV=2	Leucine Rich Repeat//Leucine rich repeat	--	protein binding	--		--	UP	1.5744	0.035257
Cluster-53459.1	uncharacterized protein LOC21412590 [Morus notabilis]	--	--	--	--	--	--	--		--	UP	8.0597	9.097e-05
Cluster-51167.0	protein JINGUBANG [Morus notabilis]	Morus notabilis Myosin heavy chain kinase B partial mRNA	--	F-box/WD repeat-containing protein sel-10 OS=Caenorhabditis briggsae GN=sel-10 PE=3 SV=1	WD domain, G-beta repeat	--	protein binding	--		--	DOWN	-2.7888	0.0058455
Cluster-38660.18225	Ankyrin repeat-containing protein [Morus notabilis]	Morus notabilis Ankyrin repeat-containing protein partial mRNA	--	Ankyrin repeat-containing protein At2g01680 OS=Arabidopsis thaliana GN=At2g01680 PE=2 SV=1	Ankyrin repeat//Ankyrin repeat	--	protein binding	--		--	UP	2.5872	0.00034368
Cluster-46197.0	UDP-glucuronosyl..UDP-glucosyltransferase [Trema orientalis]	PREDICTED: Ziziphus jujuba UDP-glycosyltransferase 89B2-like (LOC107419065), mRNA	--	UDP-glycosyltransferase 89B1 OS=Arabidopsis thaliana GN=UGT89B1 PE=2 SV=2	UDP-glucoronosyl and UDP-glucosyl transferase//ATP synthase protein 8	ATP synthesis coupled proton transport//metabolic process//proton transport	hydrogen ion transmembrane transporter activity//transferase activity, transferring hexosyl groups	mitochondrial proton-transporting ATP synthase complex, coupling factor F(o)		--	DOWN	-2.5417	0.042793
Cluster-38739.0	hypothetical protein L484_027150 [Morus notabilis]	Morus notabilis hypothetical protein partial mRNA	--	--	--	--	--	--		--	DOWN	-6.9145	0.025233
Cluster-8955.0	lupeol synthase [Morus notabilis]	Morus notabilis Lupeol synthase partial mRNA	cycloartenol synthase	Lupeol synthase OS=Betula platyphylla GN=OSCBPW PE=1 SV=1	Prenyltransferase and squalene oxidase repeat//A-macroglobulin complement component	--	catalytic activity	extracellular space		--	UP	8.4388	0.026568
Cluster-38660.19594	hypothetical protein L484_005314 [Morus notabilis]	Morus notabilis hypothetical protein partial mRNA	--	--	--	--	--	--		--	UP	2.7218	0.032288
Cluster-46684.0	sulfate transporter 2.1 [Morus notabilis]	Morus notabilis Sulfate transporter 2.1 partial mRNA	sulfate transporter 2, low-affinity	Sulfate transporter 2.1 OS=Arabidopsis thaliana GN=SULTR2;1 PE=2 SV=1	Sulfate permease family	sulfate transport	sulfate transmembrane transporter activity	integral component of membrane		--	DOWN	-2.0628	0.0085274
Cluster-51873.1	--	--	--	--	Protein kinase domain	protein phosphorylation	protein kinase activity//ATP binding	--		--	DOWN	-2.4058	0.009221
Cluster-50832.0	11-beta-hydroxysteroid dehydrogenase 1B isoform X1 [Morus notabilis]	Morus notabilis Dehydrogenase/reductase SDR family protein 7-like protein partial mRNA	--	11-beta-hydroxysteroid dehydrogenase 1B OS=Arabidopsis thaliana GN=HSD1 PE=1 SV=1	NAD dependent epimerase/dehydratase family//short chain dehydrogenase//NAD(P)H binding domain of trans-2-enoyl-CoA reductase	metabolic process//oxidation-reduction process	oxidoreductase activity//coenzyme binding//catalytic activity	--		--	UP	3.5251	0.011238
Cluster-38660.20038	UBN2_3 domain-containing protein [Cephalotus follicularis]	--	--	--	--	--	--	--		--	UP	3.6626	0.02737
Cluster-38660.137	hypothetical protein PanWU01x14_260710 [Parasponia andersonii]	--	--	--	--	--	--	--		--	UP	3.8511	0.00065844
Cluster-38660.18943	--	--	--	--	--	--	--	--		--	UP	6.8955	0.0039989
Cluster-28086.0	cell division cycle 20.2, cofactor of APC complex-like [Morus notabilis]	PREDICTED: Prunus mume cell division cycle 20.2, cofactor of APC complex-like (LOC103333522), mRNA	cell division cycle 20, cofactor of APC complex	Cell division cycle 20.1, cofactor of APC complex OS=Arabidopsis thaliana GN=CDC20-1 PE=1 SV=1	AN1-like Zinc finger//WD domain, G-beta repeat//Adenylate kinase, active site lid	ATP metabolic process//purine nucleobase metabolic process	adenylate kinase activity//zinc ion binding//protein binding	--		Anaphase promoting complex, Cdc20, Cdh1, and Ama1 subunits	DOWN	-2.2883	0.016316
Cluster-38660.3020	ankyrin repeat-containing protein BDA1 [Morus notabilis]	--	--	--	Ankyrin repeat//Ankyrin repeat	--	protein binding	--		--	UP	7.1072	1.1323e-05
Cluster-38660.3026	PREDICTED: peptidyl-prolyl cis-trans isomerase [Ricinus communis]	Morus notabilis Peptidyl-prolyl cis-trans isomerase partial mRNA	peptidylprolyl isomerase	Peptidyl-prolyl cis-trans isomerase OS=Catharanthus roseus GN=PCKR1 PE=1 SV=1	Cyclophilin type peptidyl-prolyl cis-trans isomerase/CLD	protein peptidyl-prolyl isomerization//protein folding	peptidyl-prolyl cis-trans isomerase activity	--		--	UP	12.562	0.0024847
Cluster-38660.6492	--	--	--	--	--	--	--	--		--	UP	4.7581	0.0015376
Cluster-38660.8991	disease resistance protein RGA2-like [Morus notabilis]	Rosa hybrid cultivar partial brp34 gene for putative LZ-NBS-LRR resistance protein >emb|AM411485.1| Rosa hybrid cultivar partial brp gene for putative NBS-LRR resistance protein, clone brp37-3	--	Putative disease resistance protein RGA4 OS=Solanum bulbocastanum GN=RGA4 PE=2 SV=1	NB-ARC domain	--	ADP binding	--		--	UP	1.58	0.024556
Cluster-48515.0	--	--	--	--	Ulp1 protease family, C-terminal catalytic domain	proteolysis	cysteine-type peptidase activity	--		--	DOWN	-4.9055	3.9148e-05
Cluster-38660.13747	--	--	--	--	--	--	--	--		--	DOWN	-1.6207	0.026858
Cluster-52364.0	laccase-12 [Morus notabilis]	Morus notabilis hypothetical protein partial mRNA	laccase	Laccase-12 OS=Arabidopsis thaliana GN=LAC12 PE=2 SV=1	Multicopper oxidase//Multicopper oxidase//Multicopper oxidase	oxidation-reduction process	copper ion binding//oxidoreductase activity	--		--	DOWN	-4.0594	0.00088477
Cluster-38660.3610	hypothetical protein L484_006327 [Morus notabilis]	--	--	--	Secreted protein acidic and rich in cysteine Ca binding region//EF-hand domain pair//EF hand//EF-hand domain pair//EF-hand domain//EF hand	signal transduction	calcium ion binding	proteinaceous extracellular matrix		--	UP	1.765	0.016316
Cluster-38660.22597	O-fucosyltransferase 34 [Morus notabilis]	Morus notabilis hypothetical protein partial mRNA	--	Uncharacterized protein At1g04910 OS=Arabidopsis thaliana GN=At1g04910 PE=2 SV=1	--	--	--	--		--	DOWN	-2.204	0.0037476
Cluster-36258.1	wall-associated receptor kinase-like 22 [Prunus persica]	PREDICTED: Prunus mume wall-associated receptor kinase-like 3 (LOC103328961), mRNA	--	Wall-associated receptor kinase-like 1 OS=Arabidopsis thaliana GN=WAKL1 PE=2 SV=1	Wall-associated receptor kinase galacturonan-binding//Protein kinase domain//Wall-associated kinase//Protein tyrosine kinase//Calcium-binding EGF domain	phosphorylation//serine family amino acid metabolic process//protein phosphorylation	protein kinase activity//calcium ion binding//protein serine/threonine kinase activity//polysaccharide binding//ATP binding	integral component of membrane		--	DOWN	-2.6841	0.0043428
Cluster-3786.0	--	--	--	--	--	--	--	--		--	UP	7.3779	0.010589
Cluster-38660.11267	Proteasome, subunit alpha..beta [Parasponia andersonii]	PREDICTED: Setaria italica proteasome subunit beta type-4 (LOC101758593), mRNA	20S proteasome subunit beta 7	Proteasome subunit beta type-4 OS=Arabidopsis thaliana GN=PBG1 PE=1 SV=2	Proteasome subunit	proteolysis involved in cellular protein catabolic process	threonine-type endopeptidase activity	proteasome core complex		--	UP	2.135	0.018652
Cluster-43217.0	O-acyltransferase WSD1 [Morus notabilis]	Morus notabilis O-acyltransferase WSD1 partial mRNA	--	O-acyltransferase WSD1 OS=Arabidopsis thaliana GN=WSD1 PE=2 SV=1	Protein of unknown function (DUF1298)	glycerolipid metabolic process//acyl-carrier-protein biosynthetic process	diacylglycerol O-acyltransferase activity	--		--	UP	4.3198	0.0084547
Cluster-38660.9376	--	--	serine/threonine-protein kinase/endoribonuclease IRE1	Serine/threonine-protein kinase/endoribonuclease IRE1b OS=Arabidopsis thaliana GN=IRE1B PE=2 SV=1	Protein tyrosine kinase//Protein kinase domain//Ribonuclease 2-5A	protein phosphorylation//mRNA processing//regulation of RNA metabolic process	ATP binding//ribonuclease activity//protein kinase activity	--		Serine/threonine protein kinase and endoribonuclease ERN1/IRE1, sensor of the unfolded protein response pathway	UP	1.6809	0.020177
Cluster-38985.0	glucose-6-phosphate..phosphate translocator 2, chloroplastic [Morus notabilis]	PREDICTED: Vigna angularis glucose-6-phosphate/phosphate translocator 2, chloroplastic-like (LOC108343273), mRNA	solute carrier family 35, member E1	Glucose-6-phosphate/phosphate translocator 2, chloroplastic OS=Arabidopsis thaliana GN=GPT2 PE=2 SV=2	--	--	--	--		--	DOWN	-3.2942	0.045159
Cluster-38660.11886	Sieve element occlusion [Trema orientalis]	--	--	Protein SIEVE ELEMENT OCCLUSION B OS=Arabidopsis thaliana GN=SEOB PE=1 SV=1	--	--	--	--		--	UP	1.4882	0.037446
Cluster-21077.0	hypothetical protein CCACVL1_17093 [Corchorus capsularis]	--	--	Mitochondrial outer membrane protein porin 5 OS=Oryza sativa subsp. japonica GN=VDAC5 PE=2 SV=1	Eukaryotic porin	transmembrane transport	--	mitochondrial outer membrane		--	UP	7.2623	0.0084547
Cluster-38660.6645	protein NETWORKED 1A [Morus notabilis]	Morus notabilis hypothetical protein partial mRNA	--	Protein NETWORKED 1A OS=Arabidopsis thaliana GN=NET1A PE=1 SV=1	Ion transport protein//Tetrahydromethanopterin S-methyltransferase subunit B//Growth-arrest specific micro-tubule binding//Leucine-rich repeats of kinetochore protein Cenp-F/LEK1	ion transport//cell motility//methanogenesis//folic acid biosynthetic process//transmembrane transport	tetrahydromethanopterin S-methyltransferase activity//protein homodimerization activity//dynein binding//transcription factor binding//ion channel activity	membrane//integral component of membrane//transcription factor complex//motile cilium//dynein complex		--	DOWN	-1.6078	0.0059537
Cluster-38660.16108	LRR domain containing protein, partial [Trema orientalis]	--	--	--	--	--	--	--		--	UP	2.5517	0.03393
Cluster-32285.0	--	--	--	--	Tenuivirus/Phlebovirus nucleocapsid protein	--	RNA binding	viral nucleocapsid		--	UP	3.8619	0.04416
Cluster-38660.8863	hypothetical protein L484_014202 [Morus notabilis]	Morus notabilis hypothetical protein partial mRNA	--	Spastin OS=Danio rerio GN=spast PE=2 SV=2	ABC transporter//Parvovirus non-structural protein NS1//Holliday junction DNA helicase ruvB N-terminus//Band 3 cytoplasmic domain//TIP49 C-terminus//AAA domain (Cdc48 subfamily)//ATPase family associated with various cellular activities (AAA)//AAA domain (dynein-related subfamily)//Threonylcarbamoyl adenosine biosynthesis protein TsaE//Sigma-54 interaction domain//IstB-like ATP binding protein//R…	viral genome replication//anion transport//DNA repair//tRNA threonylcarbamoyladenosine modification//DNA recombination//regulation of transcription, DNA-templated	RNA helicase activity//ATPase activity//DNA helicase activity//RNA binding//ATP binding//four-way junction helicase activity//transcription factor binding//anion transmembrane transporter activity	replication fork//integral component of membrane//transcription factor complex//Holliday junction helicase complex		--	DOWN	-1.8594	0.017199
Cluster-38660.5920	PREDICTED: uncharacterized protein LOC18596722 [Theobroma cacao]	Morus notabilis hypothetical protein partial mRNA	--	--	Ferric reductase NAD binding domain//Late Protein L2//CDC45-like protein	oxidation-reduction process//DNA replication initiation	oxidoreductase activity//structural molecule activity	viral capsid		--	DOWN	-2.3903	0.0041209
Cluster-52775.0	ABC transporter G family member 8 [Morus notabilis]	Morus notabilis ABC transporter G family member 8 partial mRNA	--	ABC transporter G family member 8 OS=Arabidopsis thaliana GN=ABCG8 PE=2 SV=1	ABC transporter//AAA domain, putative AbiEii toxin, Type IV TA system//ABC-2 type transporter//Protein of unknown function, DUF258//CDR ABC transporter	transport	ATPase activity, coupled to transmembrane movement of substances//GTPase activity//GTP binding//ATP binding//ATPase activity	integral component of membrane//membrane		Transporter, ABC superfamily (Breast cancer resistance protein)	DOWN	-6.6421	0.00026029
Cluster-38660.14511	uncharacterized protein LOC21385634 [Morus notabilis]	Morus notabilis hypothetical protein partial mRNA	--	Uncharacterized protein At5g05190 OS=Arabidopsis thaliana GN=Y-1 PE=1 SV=1	Adenovirus minor core protein PV//Oxaloacetate decarboxylase, gamma chain//Surfeit locus protein 5 subunit 22 of Mediator complex	proline metabolic process//sodium ion export//pyruvate metabolic process//regulation of transcription from RNA polymerase II promoter//arginine metabolic process//sodium ion transport	oxaloacetate decarboxylase activity//RNA polymerase II transcription cofactor activity//sodium ion transmembrane transporter activity	membrane//mediator complex//virion		--	DOWN	-4.7965	7.4723e-10
Cluster-38660.6332	LOW QUALITY PROTEIN: carotenoid cleavage dioxygenase 8 homolog B, chloroplastic [Morus notabilis]	PREDICTED: Ziziphus jujuba carotenoid cleavage dioxygenase 8 homolog B, chloroplastic (LOC107420451), mRNA	carlactone synthase / all-trans-10'-apo-beta-carotenal 13,14-cleaving dioxygenase	Carotenoid cleavage dioxygenase 8 homolog B, chloroplastic OS=Oryza sativa subsp. japonica GN=CCD8B PE=1 SV=1	--	--	--	--		Beta, beta-carotene 15,15'-dioxygenase and related enzymes	DOWN	-2.7224	4.7332e-06
Cluster-38660.3523	PREDICTED: galactinol synthase 1-like [Nelumbo nucifera]	Morus notabilis hypothetical protein partial mRNA	inositol 3-alpha-galactosyltransferase	Galactinol synthase 1 OS=Ajuga reptans GN=GOLS1 PE=1 SV=1	Mannosyltransferase putative//Phage endonuclease I//Phage antitermination protein Q//Glycosyl transferase family 8	DNA catabolic process//DNA integration//viral process//negative regulation of DNA-templated transcription, termination//protein glycosylation	transferase activity, transferring glycosyl groups//DNA binding//deoxyribonuclease IV (phage-T4-induced) activity	--		--	UP	2.6072	0.0032132
Cluster-21125.1	alpha-glucosides permease mph2 [Quercus suber]	Paraphaeosphaeria sporulosa MFS alpha-glucoside transporter-like protein mRNA	--	Maltose permease MAL61 OS=Saccharomyces cerevisiae GN=MAL61 PE=3 SV=1	Sugar (and other) transporter//Major Facilitator Superfamily	transmembrane transport	transmembrane transporter activity	integral component of membrane		--	UP	5.9091	0.029593
Cluster-38660.9165	P-type ATPase, subfamily IIIA [Parasponia andersonii]	Morus notabilis Plasma membrane ATPase 4 partial mRNA	H+-transporting ATPase	Plasma membrane ATPase 4 OS=Nicotiana plumbaginifolia GN=PMA4 PE=2 SV=1	E1-E2 ATPase	--	nucleotide binding//metal ion binding	--		--	DOWN	-1.874	0.014899
Cluster-38660.4136	Ribonuclease H [Trema orientalis]	--	--	--	--	--	--	--		--	UP	1.911	0.042793
Cluster-38660.12625	--	Morus notabilis hypothetical protein partial mRNA	--	--	C2 domain	--	protein binding	--		--	DOWN	-2.064	0.0016038
Cluster-38660.13736	MLP-like protein 43 [Morus notabilis]	--	--	MLP-like protein 31 OS=Arabidopsis thaliana GN=MLP31 PE=2 SV=2	Pathogenesis-related protein Bet v I family	response to biotic stimulus//defense response	--	--		--	UP	2.7321	0.021673
Cluster-38660.17088	hypothetical protein VITISV_007942 [Vitis vinifera]	Vitis vinifera, whole genome shotgun sequence, contig VV78X228491.7, clone ENTAV 115	--	Copia protein OS=Drosophila melanogaster GN=GIP PE=1 SV=3	C2H2 zinc-finger//Integrase core domain//Homeobox domain	DNA integration	zinc ion binding//DNA binding//nucleic acid binding	--		--	DOWN	-3.951	0.037832
Cluster-29410.0	Thaumatin [Parasponia andersonii]	--	--	Thaumatin-like protein OS=Actinidia deliciosa GN=tlp PE=1 SV=2	Picornavirus core protein 2A	viral process//proteolysis	peptidase activity	--		--	DOWN	-6.122	0.028095
Cluster-39718.1	transcription factor bHLH120 isoform X2 [Morus notabilis]	Morus notabilis hypothetical protein partial mRNA	--	Transcription factor bHLH126 OS=Arabidopsis thaliana GN=BHLH126 PE=2 SV=1	Helix-loop-helix DNA-binding domain//Protein of unknown function (DUF904)	FtsZ-dependent cytokinesis//barrier septum assembly	protein dimerization activity	cytoplasm		--	UP	1.7118	0.029634
Cluster-27537.0	putative mannitol dehydrogenase [Morus notabilis]	Morus notabilis putative mannitol dehydrogenase partial mRNA	cinnamyl-alcohol dehydrogenase	Probable mannitol dehydrogenase OS=Fragaria ananassa GN=CAD PE=2 SV=1	CoA binding domain//NAD binding domain of 6-phosphogluconate dehydrogenase//short chain dehydrogenase//Zinc-binding dehydrogenase//D-isomer specific 2-hydroxyacid dehydrogenase, NAD binding domain//Putative NAD(P)-binding//3-hydroxyacyl-CoA dehydrogenase, NAD binding domain//Alcohol dehydrogenase GroES-like domain//TAP C-terminal domain	mRNA transport//fatty acid metabolic process//porphyrin-containing compound biosynthetic process//valine catabolic process//leucine catabolic process//benzoate metabolic process//lysine catabolic process//tryptophan metabolic process//oxidation-reduction process//isoleucine catabolic process//metabolic process//fatty acid biosynthetic process//D-gluconate metabolic process//siroheme biosynthetic …	oxidoreductase activity//precorrin-2 dehydrogenase activity//phosphogluconate dehydrogenase (decarboxylating) activity//3-hydroxyacyl-CoA dehydrogenase activity//cofactor binding//NAD binding	nucleus		--	DOWN	-3.6989	0.0055439
Cluster-38660.6319	--	--	--	--	--	--	--	--		--	DOWN	-6.1121	0.0026885
Cluster-30692.0	--	--	--	--	Iron dependent repressor, N-terminal DNA binding domain	--	DNA binding	--		--	DOWN	-7.8494	0.00032855
Cluster-47275.0	21 kDa protein [Morus notabilis]	Morus notabilis 21 kDa protein partial mRNA	--	21 kDa protein OS=Daucus carota PE=2 SV=1	Plant invertase/pectin methylesterase inhibitor	--	enzyme inhibitor activity	--		--	DOWN	-1.9474	0.033998
Cluster-38660.7769	disease resistance-like protein DSC1 [Morus notabilis]	--	--	--	--	--	--	--		--	DOWN	-8.0119	0.00010171
Cluster-39280.0	--	--	--	--	--	--	--	--		--	DOWN	-7.0704	3.318e-05
Cluster-38048.1	laccase-4 [Morus notabilis]	Morus notabilis hypothetical protein partial mRNA	laccase	Laccase-4 OS=Arabidopsis thaliana GN=IRX12 PE=2 SV=2	Multicopper oxidase//Multicopper oxidase	oxidation-reduction process	oxidoreductase activity//copper ion binding	--		--	DOWN	-4.1785	0.0076471
Cluster-20139.0	--	--	--	--	--	--	--	--		--	UP	6.2351	0.040558
Cluster-38660.316	thaumatin-like protein 1 [Morus notabilis]	Glycine soja clone BAC GSS_Ba124A02 Rj4-containing gene locus, complete sequence	--	Thaumatin-like protein 1 OS=Pyrus pyrifolia GN=TL1 PE=1 SV=1	--	--	--	--		--	DOWN	-2.3137	0.020177
Cluster-38660.17611	putative disease resistance RPP13-like protein 1 [Morus notabilis]	--	--	Putative disease resistance RPP13-like protein 1 OS=Arabidopsis thaliana GN=RPPL1 PE=3 SV=1	Leucine rich repeat//Leucine Rich Repeat	--	protein binding	--		--	DOWN	-3.5104	0.00065378
Cluster-38660.12558	putative disease resistance protein RGA1 [Morus notabilis]	Morus notabilis Putative disease resistance protein RGA4 partial mRNA	--	Putative disease resistance protein RGA4 OS=Solanum bulbocastanum GN=RGA4 PE=2 SV=1	NB-ARC domain//E2F/DP family winged-helix DNA-binding domain//Holliday junction DNA helicase ruvB N-terminus	regulation of transcription, DNA-templated//DNA repair//DNA recombination	four-way junction helicase activity//transcription factor activity, sequence-specific DNA binding//ADP binding	Holliday junction helicase complex//transcription factor complex//replication fork		--	UP	1.6194	0.016316
Cluster-41751.0	hypothetical protein PanWU01x14_311440 [Parasponia andersonii]	Morus notabilis ATP synthase subunit epsilon partial mRNA	--	--	--	--	--	--		--	DOWN	-3.2559	0.014732
Cluster-52691.0	Glycoside hydrolase [Trema orientalis]	PREDICTED: Theobroma cacao glucan endo-1,3-beta-glucosidase, basic vacuolar isoform (LOC18603626), transcript variant X2, mRNA	--	Glucan endo-1,3-beta-glucosidase, basic vacuolar isoform OS=Hevea brasiliensis GN=HGN1 PE=1 SV=2	Glycosyl hydrolases family 17//Permease for cytosine/purines, uracil, thiamine, allantoin//Scorpion short toxin, BmKK2	pathogenesis//transport//carbohydrate metabolic process//transmembrane transport	transporter activity//hydrolase activity, hydrolyzing O-glycosyl compounds//ion channel inhibitor activity	membrane//extracellular region		--	UP	2.1858	0.028095
Cluster-38660.11577	Caffeic acid 3-O-methyltransferase [Morus notabilis]	Morus notabilis Caffeic acid 3-O-methyltransferase partial mRNA	caffeic acid 3-O-methyltransferase	Caffeic acid 3-O-methyltransferase 1 OS=Populus kitakamiensis GN=HOMT1 PE=3 SV=1	Pyridoxal-dependent decarboxylase, pyridoxal binding domain//O-methyltransferase//Mitochondrial proteolipid	--	catalytic activity//O-methyltransferase activity	mitochondrion		--	DOWN	-3.6498	0.00065378
Cluster-33941.0	fatty acid amide hydrolase [Morus notabilis]	Morus notabilis Fatty acid amide hydrolase partial mRNA	--	Fatty acid amide hydrolase OS=Arabidopsis thaliana GN=FAAH PE=1 SV=1	--	--	--	--		Amidases	DOWN	-3.4399	0.012641
Cluster-38660.1209	probable calcium-binding protein CML29 [Morus notabilis]	Morus notabilis putative calcium-binding protein CML29 partial mRNA	--	Probable calcium-binding protein CML29 OS=Oryza sativa subsp. japonica GN=CML29 PE=2 SV=1	EF hand//EF-hand domain pair//EF hand//Cytoskeletal-regulatory complex EF hand//EF-hand domain//EF-hand domain pair//Secreted protein acidic and rich in cysteine Ca binding region	signal transduction	protein binding//calcium ion binding	proteinaceous extracellular matrix		Calmodulin and related proteins (EF-Hand superfamily)	UP	2.1451	0.0089942
Cluster-38660.9419	--	--	--	--	--	--	--	--		--	DOWN	-3.4703	0.021033
Cluster-38660.9414	--	--	--	--	--	--	--	--		--	UP	2.8592	0.010192
Cluster-38660.9415	--	--	--	--	--	--	--	--		--	UP	3.4112	0.00069793
Cluster-38660.20592	phosphatidylinositol 3,4,5-trisphosphate 3-phosphatase and protein-tyrosine-phosphatase PTEN2A [Morus notabilis]	PREDICTED: Ziziphus jujuba phosphatidylinositol 3,4,5-trisphosphate 3-phosphatase and protein-tyrosine-phosphatase PTEN2A (LOC107426986), transcript variant X3, mRNA	phosphatidylinositol-3,4,5-trisphosphate 3-phosphatase and dual-specificity protein phosphatase PTEN	--	--	--	--	--		--	DOWN	-7.2898	0.017641
Cluster-29242.0	probable leucine-rich repeat receptor-like serine..threonine-protein kinase At3g14840 isoform X2 [Morus notabilis]	PREDICTED: Ziziphus jujuba probable leucine-rich repeat receptor-like serine/threonine-protein kinase At3g14840 (LOC107432608), transcript variant X1, mRNA	--	Probable leucine-rich repeat receptor-like serine/threonine-protein kinase At3g14840 OS=Arabidopsis thaliana GN=LRR-RLK PE=2 SV=1	Protein kinase domain//Leucine Rich Repeat//Leucine rich repeat//Protein tyrosine kinase	protein phosphorylation	ATP binding//protein kinase activity//protein binding	--		--	UP	1.7964	0.0031206
Cluster-38660.16055	Pathogenesis-related protein 4 [Ficus carica]	Ficus pumila var. awkeotsang class I pathogenesis-related protein 4 mRNA, complete cds	--	Pro-hevein OS=Hevea brasiliensis GN=HEV1 PE=1 SV=2	Chitin recognition protein//Barwin family	defense response to fungus//defense response to bacterium	chitin binding	--		--	UP	2.3885	8.6997e-05
Cluster-38660.20813	disease resistance protein RPM1 [Morus notabilis]	Morus notabilis hypothetical protein partial mRNA	disease resistance protein RPM1	Disease resistance protein RPM1 OS=Arabidopsis thaliana GN=RPM1 PE=1 SV=1	Leucine rich repeat	--	protein binding	--		--	UP	4.133	1.2482e-08
Cluster-38660.11521	--	--	--	--	Respiratory-chain NADH dehydrogenase, 30 Kd subunit	sodium ion transport//mitochondrial electron transport, NADH to ubiquinone//proton transport//oxidation-reduction process//ubiquinone biosynthetic process	NADH dehydrogenase (ubiquinone) activity	--		--	DOWN	-11.408	0.0096692
Cluster-48216.0	hypothetical protein L484_008734 [Morus notabilis]	Morus notabilis hypothetical protein partial mRNA	--	--	--	--	--	--		--	DOWN	-2.466	0.0076929
Cluster-56120.0	monooxygenase 2 [Morus notabilis]	Morus notabilis 3-hydroxybenzoate 6-hydroxylase 1 partial mRNA	--	FAD-dependent urate hydroxylase OS=Klebsiella oxytoca GN=hpxO PE=3 SV=1	Glucose inhibited division protein A//Pyridine nucleotide-disulphide oxidoreductase//FAD binding domain//FAD dependent oxidoreductase//Lycopene cyclase protein//Pyridine nucleotide-disulphide oxidoreductase//Flavin containing amine oxidoreductase//FAD dependent oxidoreductase	oxidation-reduction process//tRNA processing//carotenoid biosynthetic process	FAD binding//flavin adenine dinucleotide binding//oxidoreductase activity, acting on paired donors, with incorporation or reduction of molecular oxygen//oxidoreductase activity	--		--	DOWN	-2.3427	0.0015787
Cluster-38660.11038	hypothetical protein L484_018930 [Morus notabilis]	Ficus carica DNA, RAPD marker, clone: MADF1	--	--	FerB (NUC096) domain	--	--	integral component of membrane		--	DOWN	-5.2686	0.023287
Cluster-52219.1	exocyst complex component EXO70H1-like [Morus notabilis]	--	exocyst complex component 7	Exocyst complex component EXO70A1 OS=Arabidopsis thaliana GN=EXO70A1 PE=1 SV=1	Mitochondrial proteolipid//Exo70 exocyst complex subunit	exocytosis	--	exocyst//mitochondrion		--	DOWN	-3.1826	0.0036539
Cluster-47921.0	Peroxidase [Trema orientalis]	Morus notabilis Peroxidase 19 partial mRNA	peroxidase	Peroxidase 19 OS=Arabidopsis thaliana GN=PER19 PE=2 SV=1	Peroxidase	response to oxidative stress//oxidation-reduction process//obsolete peroxidase reaction	peroxidase activity//heme binding	--		--	DOWN	-7.3958	0.0037525
Cluster-38660.10589	disease resistance-like protein DSC1 [Populus trichocarpa]	--	--	TMV resistance protein N OS=Nicotiana glutinosa GN=N PE=1 SV=1	TIR domain//TIR domain	signal transduction	protein binding	--		--	UP	6.7527	0.040108
Cluster-38660.10582	TMV resistance protein N [Morus notabilis]	--	--	Disease resistance protein RPS4 OS=Arabidopsis thaliana GN=RPS4 PE=1 SV=1	Leucine rich repeat	--	protein binding	--		--	DOWN	-2.2949	0.033657
Cluster-49866.0	--	--	--	--	--	--	--	--		--	DOWN	-2.5807	0.042196
Cluster-32352.0	putative xyloglucan endotransglucosylase..hydrolase protein 8 [Morus notabilis]	Morus notabilis putative xyloglucan endotransglucosylase/hydrolase protein 8 partial mRNA	xyloglucan:xyloglucosyl transferase	Probable xyloglucan endotransglucosylase/hydrolase protein 8 OS=Arabidopsis thaliana GN=XTH8 PE=2 SV=2	Xyloglucan endo-transglycosylase (XET) C-terminus//Glycosyl hydrolases family 16	cellular glucan metabolic process//carbohydrate metabolic process	xyloglucan:xyloglucosyl transferase activity//hydrolase activity, hydrolyzing O-glycosyl compounds	apoplast//cell wall		--	DOWN	-3.1453	0.027675
Cluster-22254.0	--	--	--	--	--	--	--	--		--	DOWN	-6.663	0.027179
Cluster-38660.3265	Cytochrome P450, E-class, group I [Trema orientalis]	Morus notabilis Cytochrome P450 704C1 partial mRNA	--	Cytochrome P450 704C1 OS=Pinus taeda GN=CYP704C1 PE=2 SV=1	Cytochrome P450	oxidation-reduction process	oxidoreductase activity, acting on paired donors, with incorporation or reduction of molecular oxygen//iron ion binding//heme binding	--		--	UP	2.7621	2.6265e-05
Cluster-38660.3264	cytochrome P450 704C1 isoform X1 [Morus notabilis]	Morus notabilis Cytochrome P450 704C1 partial mRNA	--	Cytochrome P450 704C1 OS=Pinus taeda GN=CYP704C1 PE=2 SV=1	C2H2-type zinc finger//Cytochrome P450	oxidation-reduction process	iron ion binding//heme binding//metal ion binding//oxidoreductase activity, acting on paired donors, with incorporation or reduction of molecular oxygen	--		--	UP	2.3369	0.0043428
Cluster-38660.16903	TIR-NBS-LRR-like protein [Trema orientalis]	Artocarpus altilis microsatellite mAaCIR0090 sequence	--	TMV resistance protein N OS=Nicotiana glutinosa GN=N PE=1 SV=1	Holliday junction DNA helicase ruvB N-terminus//NTPase//Leucine rich repeat//TIR domain//TIR domain//HTLV Tax//ATPase family associated with various cellular activities (AAA)//AAA domain (dynein-related subfamily)//NB-ARC domain//Archaeal ATPase	positive regulation of transcription, DNA-templated//DNA recombination//DNA repair//signal transduction	protein binding//ADP binding//four-way junction helicase activity//ATPase activity//nucleotide phosphatase activity, acting on free nucleotides//ATP binding	replication fork//Holliday junction helicase complex		--	DOWN	-2.1785	0.047044
Cluster-2528.1	--	--	--	--	--	--	--	--		--	UP	7.2978	0.0064297
Cluster-3241.0	--	--	--	--	Viral coat protein (S domain)	--	structural molecule activity	viral capsid		--	UP	10.684	6.6182e-05
Cluster-4108.0	--	--	--	--	--	--	--	--		--	UP	8.2722	0.00039684
Cluster-37291.0	--	Morus notabilis hypothetical protein partial mRNA	alpha-amylase	Alpha-amylase OS=Vigna mungo GN=AMY1.1 PE=2 SV=1	Glycosyl hydrolase family 70//RNA cap guanine-N2 methyltransferase//Alpha amylase, catalytic domain//Alpha-amylase C-terminal beta-sheet domain	sucrose metabolic process//carbohydrate metabolic process//glucan biosynthetic process//starch metabolic process//7-methylguanosine RNA capping//RNA methylation	glucosyltransferase activity//alpha-amylase activity//methyltransferase activity//catalytic activity//calcium ion binding//cation binding	--		Alpha-amylase	DOWN	-2.7712	0.016201
Cluster-38660.15961	probable folate-biopterin transporter 9, chloroplastic isoform X1 [Morus notabilis]	Morus notabilis hypothetical protein partial mRNA	--	Probable folate-biopterin transporter 9, chloroplastic OS=Arabidopsis thaliana GN=At2g33280 PE=3 SV=2	BT1 family//Major Facilitator Superfamily	transport//transmembrane transport	--	integral component of membrane		--	DOWN	-2.4228	0.0071506
Cluster-43667.0	ABC transporter G family member 32 [Morus notabilis]	PREDICTED: Ziziphus jujuba ABC transporter G family member 32-like (LOC107435381), transcript variant X1, mRNA	--	ABC transporter G family member 32 OS=Arabidopsis thaliana GN=ABCG32 PE=1 SV=1	AAA domain, putative AbiEii toxin, Type IV TA system//Archaeal ATPase//DnaB-like helicase C terminal domain//ABC-2 type transporter//ATPase family associated with various cellular activities (AAA)//Protein of unknown function, DUF258//ABC transporter//50S ribosome-binding GTPase	DNA replication	GTPase activity//GTP binding//ATP binding//ATPase activity//DNA helicase activity	replication fork//membrane		--	DOWN	-3.7535	0.00012363
Cluster-56597.0	transcriptional regulator rpn4 [Quercus suber]	Leptosphaeria biglobosa Thlaspii ibcn65_scaffold00106 complete sequence	--	Transcriptional regulator RPN4 OS=Candida albicans (strain SC5314 / ATCC MYA-2876) GN=RPN4 PE=1 SV=1	Zinc finger, C2H2 type//zinc-finger C2H2-type//BED zinc finger//C2H2-type zinc finger	--	metal ion binding//DNA binding	--		--	UP	4.3792	0.020671
Cluster-49364.0	--	--	--	--	--	--	--	--		--	UP	7.5572	0.0026885
Cluster-38660.6807	vitellogenin-1 [Morus notabilis]	PREDICTED: Elaeis guineensis uncharacterized LOC105042235 (LOC105042235), mRNA	--	--	Mitochondrial proteolipid//Transmembrane protein//Phosphoinositide 3-kinase gamma adapter protein p101 subunit	--	1-phosphatidylinositol-3-kinase regulator activity	phosphatidylinositol 3-kinase complex, class IB//mitochondrion//integral component of membrane		--	UP	2.0411	0.016316
Cluster-38660.2408	--	--	--	--	--	--	--	--		--	UP	2.7212	0.0059537
Cluster-38660.7750	Integrase [Actinidia chinensis var. chinensis]	PREDICTED: Erythranthe guttatus uncharacterized LOC105972678 (LOC105972678), mRNA	--	Transposon Ty3-G Gag-Pol polyprotein OS=Saccharomyces cerevisiae (strain ATCC 204508 / S288c) GN=TY3B-G PE=1 SV=3	Integrase core domain	DNA integration	--	--		--	UP	3.2156	0.00069793
Cluster-50612.0	aspartyl protease family protein At5g10770 [Morus notabilis]	Morus notabilis Aspartic proteinase nepenthesin-2 partial mRNA	--	Protein ASPARTIC PROTEASE IN GUARD CELL 1 OS=Arabidopsis thaliana GN=ASPG1 PE=1 SV=1	Eukaryotic aspartyl protease//Phosphate transporter family	proteolysis//phosphate ion transport	inorganic phosphate transmembrane transporter activity//aspartic-type endopeptidase activity	membrane		--	DOWN	-1.5775	0.011311
Cluster-38660.14124	--	--	--	--	--	--	--	--		--	UP	3.0154	0.020735
Cluster-47855.0	--	--	--	--	--	--	--	--		--	DOWN	-6.9507	7.2705e-10
Cluster-38660.5078	--	--	--	--	--	--	--	--		--	DOWN	-3.6523	0.0021296
Cluster-38660.20369	--	Amborella trichopoda chromosome IV mitochondrion, complete sequence	--	--	--	--	--	--		--	UP	2.4232	0.037757
Cluster-38660.13044	--	--	--	--	--	--	--	--		--	UP	2.5313	0.037757
Cluster-38660.12930	--	--	--	--	--	--	--	--		--	DOWN	-2.4066	0.043031
Cluster-38660.18512	--	--	--	--	Leucine Rich Repeat//Leucine rich repeat	--	protein binding	--		--	DOWN	-2.9174	0.02141
Cluster-6437.0	--	Morus notabilis hypothetical protein partial mRNA	--	--	--	--	--	--		--	UP	6.7791	0.032552
Cluster-38660.6463	--	--	--	--	--	--	--	--		--	DOWN	-7.492	0.017189
Cluster-27926.1	--	--	--	--	--	--	--	--		--	UP	8.4422	0.00037568
Cluster-38660.16791	--	Prunus persica hypothetical protein (PRUPE_ppa008394mg) mRNA, complete cds	--	Phosphoglycerate mutase-like protein 1 OS=Arabidopsis thaliana GN=At5g64460 PE=2 SV=1	--	--	--	--		--	DOWN	-2.3283	0.021033
Cluster-4052.0	--	--	--	U-box domain-containing protein 11 OS=Arabidopsis thaliana GN=PUB11 PE=2 SV=2	Domain of unknown function (DUF3518)//Phage minor structural protein GP20//Armadillo/beta-catenin-like repeat	chromatin remodeling	structural molecule activity//protein binding	BAF-type complex		--	UP	11.157	1.6782e-13
Cluster-49871.0	hypothetical protein L484_011382 [Morus notabilis]	--	--	--	--	--	--	--		--	DOWN	-2.474	0.0048492
Cluster-38660.2215	--	--	--	--	--	--	--	--		--	UP	2.7621	0.013086
Cluster-38660.2216	--	Morus notabilis putative leucine-rich repeat receptor-like protein kinase partial mRNA	--	Probable leucine-rich repeat receptor-like protein kinase At5g49770 OS=Arabidopsis thaliana GN=At5g49770 PE=2 SV=1	Leucine rich repeat//Leucine Rich Repeat//TAZ zinc finger//Protein tyrosine kinase//Protein kinase domain	protein phosphorylation//acyl-carrier-protein biosynthetic process//regulation of transcription, DNA-templated	histone acetyltransferase activity//zinc ion binding//protein kinase activity//protein binding//transcription cofactor activity//ATP binding	transcription factor complex//histone acetyltransferase complex//nucleus		--	UP	2.3366	0.037446
Cluster-23750.0	Aluminum-activated malate transporter 13 [Morus notabilis]	Morus notabilis Aluminum-activated malate transporter 13 partial mRNA	--	Aluminum-activated malate transporter 13 OS=Arabidopsis thaliana GN=ALMT13 PE=2 SV=1	Fusaric acid resistance protein family//Aluminium activated malate transporter	malate transport//transport	--	plasma membrane		--	DOWN	-3.0733	0.0031094
Cluster-38660.21199	--	--	--	--	--	--	--	--		--	UP	9.2684	0.035707
Cluster-38660.4146	--	--	--	--	--	--	--	--		--	UP	1.9298	0.043157
Cluster-38660.21461	--	Malus prunifolia voucher MPRUN20160302 chloroplast, complete genome	NAD(P)H-quinone oxidoreductase subunit 2	NAD(P)H-quinone oxidoreductase subunit 2 A, chloroplastic OS=Cycas taitungensis GN=ndhB1 PE=3 SV=1	--	--	--	--		--	UP	6.7669	0.04672
Cluster-38660.12874	--	Morus notabilis Alpha-1,4 glucan phosphorylase L isozyme partial mRNA	starch phosphorylase	Alpha-1,4 glucan phosphorylase L isozyme, chloroplastic/amyloplastic OS=Vicia faba GN=PHO1 PE=2 SV=2	Adipogenin//Carbohydrate phosphorylase//Lipase 3 N-terminal region	fat cell differentiation//lipid catabolic process//carbohydrate metabolic process	glycogen phosphorylase activity	--		Glycogen phosphorylase	DOWN	-1.7287	0.012352
Cluster-38660.13326	--	Morus notabilis Putative disease resistance protein RGA4 partial mRNA	--	Putative disease resistance RPP13-like protein 1 OS=Arabidopsis thaliana GN=RPPL1 PE=3 SV=1	Leucine Rich Repeat//Leucine rich repeat//NB-ARC domain	--	protein binding//ADP binding	--		--	UP	1.4824	0.038969
Cluster-37521.0	--	Populus trichocarpa hypothetical protein (POPTR_0015s13050g) mRNA, complete cds	--	--	--	--	--	--		--	DOWN	-2.3457	0.039793
Cluster-38660.4778	--	--	--	--	Wall-associated receptor kinase galacturonan-binding	--	polysaccharide binding	--		--	DOWN	-7.182	0.007084
Cluster-38660.16958	--	--	--	--	--	--	--	--		--	DOWN	-3.3838	0.021183
Cluster-19457.1	--	--	--	--	--	--	--	--		--	DOWN	-6.8768	0.042196
Cluster-38660.9199	--	--	--	--	Endoplasmic reticulum protein ERp29, C-terminal domain	--	--	endoplasmic reticulum		--	DOWN	-7.9623	0.00018905
Cluster-38660.18040	--	Morus notabilis Myrcene synthase partial mRNA	--	Myrcene synthase, chloroplastic OS=Quercus ilex PE=1 SV=1	Terpene synthase family, metal binding domain//Adipogenin//Terpene synthase, N-terminal domain	fat cell differentiation//metabolic process	lyase activity//magnesium ion binding//terpene synthase activity	--		--	DOWN	-2.9097	2.076e-07
Cluster-38660.8676	--	--	--	--	--	--	--	--		--	DOWN	-4.8309	0.0049822
Cluster-35756.0	--	--	--	--	--	--	--	--		--	UP	7.7749	0.00063023
Cluster-38150.0	--	--	mitochondrial chaperone BCS1	--	--	--	--	--		--	DOWN	-3.0726	9.3083e-07
Cluster-38660.2465	--	--	--	--	YABBY protein	multicellular organismal development	--	--		--	UP	9.8173	8.458e-10
Cluster-38660.5417	--	Morus notabilis Glucan endo-1,3-beta-glucosidase, basic isoform partial mRNA	--	Glucan endo-1,3-beta-glucosidase, basic isoform OS=Prunus persica GN=GNS1 PE=3 SV=1	Glycosyl hydrolases family 17	carbohydrate metabolic process	hydrolase activity, hydrolyzing O-glycosyl compounds	--		--	DOWN	-11.213	0.00088477
Cluster-38660.10918	--	--	--	TMV resistance protein N OS=Nicotiana glutinosa GN=N PE=1 SV=1	--	--	--	--		--	UP	2.3749	0.024556
Cluster-38660.22022	--	Humulus lupulus small cytoplasmic RNA 7S (7S RNA gene), clone_lib H10o >emb|HG323779.1| TPA: Humulus lupulus SRP RNA for signal recognition particle RNA	--	--	--	--	--	--		--	UP	2.2637	0.028963
Cluster-38660.13045	--	--	--	--	--	--	--	--		--	UP	1.7052	0.0074312
Cluster-38660.7975	--	Morus notabilis Acidic endochitinase partial mRNA	--	Pathogenesis-related protein R minor form OS=Nicotiana tabacum PE=2 SV=1	--	--	--	--		--	DOWN	-2.7814	0.00035395
Cluster-38660.17517	--	PREDICTED: Nicotiana tomentosiformis uncharacterized LOC108944071 (LOC108944071), ncRNA	--	--	--	--	--	--		--	UP	2.7923	0.01558
Cluster-38660.19960	--	PREDICTED: Vitis vinifera putative disease resistance RPP13-like protein 1 (LOC100266992), transcript variant X1, mRNA	--	Putative disease resistance RPP13-like protein 1 OS=Arabidopsis thaliana GN=RPPL1 PE=3 SV=1	Leucine rich repeat//NB-ARC domain	--	ADP binding//protein binding	--		--	UP	10.581	0.00011911
Cluster-54681.0	--	Morus notabilis hypothetical protein partial mRNA	--	Pectin acetylesterase 9 OS=Arabidopsis thaliana GN=PAE9 PE=2 SV=1	Pectinacetylesterase	--	hydrolase activity	--		--	DOWN	-3.8396	0.0075085
Cluster-38660.12598	--	--	--	--	--	--	--	--		--	DOWN	-2.7956	0.0024847
Cluster-4841.0	--	--	--	CASP-like protein 4D1 OS=Ricinus communis GN=RCOM_1206790 PE=3 SV=1	--	--	--	--		--	UP	7.6678	0.0017727
Cluster-53776.0	--	--	--	--	--	--	--	--		--	DOWN	-1.8389	0.038397
Cluster-5345.0	--	--	--	--	--	--	--	--		--	UP	8.6155	2.3563e-06
Cluster-38660.8400	--	--	--	Putative disease resistance RPP13-like protein 1 OS=Arabidopsis thaliana GN=RPPL1 PE=3 SV=1	Leucine rich repeat//Sp100 domain	--	protein binding	nucleus		--	UP	2.5509	0.036018
Cluster-38660.18277	--	--	--	--	--	--	--	--		--	UP	2.4751	0.042546
Cluster-38660.7869	--	--	--	--	Type II heat-labile enterotoxin , B subunit (LT-IIB)	pathogenesis	--	extracellular region		--	UP	1.6881	0.017922
Cluster-38660.10600	hypothetical protein PRUPE_6G152300 [Prunus persica]	--	--	TMV resistance protein N OS=Nicotiana glutinosa GN=N PE=1 SV=1	NusA-like KH domain//TIR domain//TIR domain	signal transduction	protein binding//RNA binding	--		--	DOWN	-2.6917	0.0014957
Cluster-38660.736	--	--	--	--	--	--	--	--		--	UP	4.0542	0.028732
Cluster-38660.13457	--	Morus notabilis Anthocyanin 5-aromatic acyltransferase partial mRNA	--	Phenolic glucoside malonyltransferase 1 OS=Arabidopsis thaliana GN=PMAT1 PE=1 SV=1	Transferase family//Linker for activation of T-cells	signal transduction	transferase activity, transferring acyl groups other than amino-acyl groups	membrane		--	DOWN	-5.258	5.7635e-07
Cluster-38660.20183	--	PREDICTED: Vitis vinifera probable LRR receptor-like serine/threonine-protein kinase At1g56140 (LOC109121540), transcript variant X2, mRNA	--	Probable LRR receptor-like serine/threonine-protein kinase At1g56140 OS=Arabidopsis thaliana GN=At1g56140 PE=2 SV=2	Leucine Rich Repeat//Leucine rich repeat	--	protein binding	--		--	UP	11.583	0.00010298
Cluster-38660.20184	--	--	--	Probable LRR receptor-like serine/threonine-protein kinase At1g56140 OS=Arabidopsis thaliana GN=At1g56140 PE=2 SV=2	Cytochrome c oxidase subunit IV//Protein tyrosine kinase//Protein kinase domain	oxidation-reduction process//mitochondrial electron transport, cytochrome c to oxygen//protein phosphorylation//proton transport	protein kinase activity//ATP binding//cytochrome-c oxidase activity	integral component of membrane//respiratory chain complex IV		--	UP	11.985	0.0012305
Cluster-38660.17963	--	--	--	--	--	--	--	--		--	DOWN	-3.9609	0.0014988
Cluster-38660.8299	--	Morus notabilis putative inactive purple acid phosphatase 27 partial mRNA	--	Probable inactive purple acid phosphatase 27 OS=Arabidopsis thaliana GN=PAP27 PE=2 SV=1	Calcineurin-like phosphoesterase//Purple acid Phosphatase, N-terminal domain//Kinetochore component, CENP-R	regulation of transcription, DNA-templated//hexachlorocyclohexane metabolic process//CENP-A containing nucleosome assembly//riboflavin metabolic process	metal ion binding//acid phosphatase activity//hydrolase activity	--		--	DOWN	-3.7425	0.0036539
Cluster-48098.0	--	Morus notabilis putative nitrite transporter partial mRNA	solute carrier family 15 (peptide/histidine transporter), member 3/4	Protein NRT1/ PTR FAMILY 3.1 OS=Arabidopsis thaliana GN=NPF3.1 PE=2 SV=1	POT family//Major Facilitator Superfamily	transmembrane transport//transport	transporter activity	integral component of membrane//membrane		--	DOWN	-3.2512	0.002339
Cluster-38660.21914	--	--	--	Putative UPF0481 protein At3g02645 OS=Arabidopsis thaliana GN=At3g02645 PE=3 SV=1	--	--	--	--		--	UP	6.838	7.4723e-10
Cluster-34130.0	--	--	thioredoxin 1	Thioredoxin-1 OS=Schizosaccharomyces pombe (strain 972 / ATCC 24843) GN=trx1 PE=3 SV=3	Thioredoxin	cell redox homeostasis	--	--		Thioredoxin	DOWN	-8.6352	0.00020089
Cluster-38660.1245	--	--	--	--	--	--	--	--		--	UP	7.6599	0.0039576
Cluster-38660.16195	--	PREDICTED: Jatropha curcas serine/threonine-protein kinase 19 (LOC105644526), mRNA	--	--	--	--	--	--		--	UP	2.9979	0.00049886
Cluster-47989.0	--	--	--	--	--	--	--	--		--	DOWN	-7.7734	0.0010592
Cluster-38660.5637	--	Morus alba adenylate isopentenyltransferase (AIPT) mRNA, complete cds	adenylate isopentenyltransferase (cytokinin synthase)	Adenylate isopentenyltransferase OS=Humulus lupulus PE=1 SV=1	--	--	--	--		tRNA delta(2)-isopentenylpyrophosphate transferase	DOWN	-2.9917	0.00079683
Cluster-38660.14126	--	--	disease resistance protein RPS2	--	Archaeal ATPase//Chalcone isomerase like//PIF1-like helicase//ATPase family associated with various cellular activities (AAA)//CoA-ligase//impB/mucB/samB family C-terminal domain//NB-ARC domain//PhoH-like protein	metabolic process//telomere maintenance//DNA repair	intramolecular lyase activity//ADP binding//DNA helicase activity//ATP binding//damaged DNA binding//catalytic activity	replication fork		--	UP	2.6126	0.017199
Cluster-28233.0	--	--	--	--	--	--	--	--		--	DOWN	-7.9108	0.00071897
Cluster-48739.0	--	Morus notabilis Disease resistance protein partial mRNA	--	Probable disease resistance protein At4g27220 OS=Arabidopsis thaliana GN=At4g27220 PE=2 SV=1	DASH complex subunit Dad3//ATPase family associated with various cellular activities (AAA)//Leucine rich repeat//Ras family//Archaeal ATPase//Tetraacyldisaccharide-1-P 4'-kinase//GlnD PII-uridylyltransferase//RNA helicase//NB-ARC domain//Ras of Complex, Roc, domain of DAPkinase	attachment of spindle microtubules to kinetochore//pantothenate biosynthetic process//lipopolysaccharide biosynthetic process//lipid A biosynthetic process//small GTPase mediated signal transduction	protein binding//nucleotidyltransferase activity//tetraacyldisaccharide 4'-kinase activity//ADP binding//RNA binding//ATP binding//GTP binding//RNA helicase activity	mitotic spindle//DASH complex		--	DOWN	-2.3	0.0043428
Cluster-38660.2438	--	--	--	--	--	--	--	--		--	UP	2.8104	0.017641
Cluster-3036.0	--	--	--	--	Viral coat protein (S domain)	--	structural molecule activity	viral capsid		--	UP	9.9991	0.045378
Cluster-38660.16012	--	--	--	--	--	--	--	--		--	DOWN	-2.4346	0.024721
Cluster-48963.1	--	Morus notabilis Probably inactive leucine-rich repeat receptor-like protein kinase partial mRNA	--	Probably inactive leucine-rich repeat receptor-like protein kinase At5g06940 OS=Arabidopsis thaliana GN=At5g06940 PE=3 SV=1	Protein tyrosine kinase//Protein kinase domain//Leucine Rich Repeat//Leucine rich repeat	protein phosphorylation	ATP binding//protein binding//protein kinase activity	--		--	DOWN	-1.6693	0.048276
Cluster-38660.18889	--	--	--	--	--	--	--	--		--	UP	3.3557	0.028045
Cluster-29539.0	--	Morus notabilis hypothetical protein partial mRNA	glucuronoxylan 4-O-methyltransferase	Glucuronoxylan 4-O-methyltransferase 3 OS=Arabidopsis thaliana GN=GXM3 PE=1 SV=1	--	--	--	--		--	DOWN	-2.6977	0.031214
Cluster-38660.14215	--	--	upstream activation factor subunit UAF30	--	CCCH zinc finger in TRM13 protein//SWIB/MDM2 domain	--	protein binding//methyltransferase activity	--		--	DOWN	-2.99	0.017189
Cluster-48392.0	--	Morus notabilis hypothetical protein partial mRNA	--	--	--	--	--	--		--	DOWN	-3.8082	7.8146e-12
Cluster-31973.0	--	PREDICTED: Glycine max bidirectional sugar transporter SWEET4-like (LOC100812038), mRNA	solute carrier family 50 (sugar transporter)	Bidirectional sugar transporter SWEET4 OS=Oryza sativa subsp. indica GN=SWEET4 PE=2 SV=1	Sugar efflux transporter for intercellular exchange//Extracellular fibrinogen binding protein C terminal//Uncharacterised protein family (UPF0041)	mitochondrial pyruvate transport	complement binding	mitochondrial inner membrane//integral component of membrane//extracellular space		--	DOWN	-8.1355	0.00053083
Cluster-34294.0	--	Morus notabilis hypothetical protein partial mRNA	--	F-box protein At1g49360 OS=Arabidopsis thaliana GN=At1g49360 PE=2 SV=1	F-box domain//F-box-like	--	protein binding	--		--	DOWN	-7.3991	0.0058793
Cluster-52851.0	--	--	--	--	2OG-Fe(II) oxygenase superfamily	oxidation-reduction process	oxidoreductase activity	--		--	UP	5.1973	6.8105e-09
Cluster-38660.19876	--	PREDICTED: Citrus sinensis cytochrome P450 71A1-like (LOC102612064), mRNA	--	Cytochrome P450 CYP736A12 OS=Panax ginseng PE=2 SV=1	Cytochrome P450	oxidation-reduction process	iron ion binding//heme binding//oxidoreductase activity, acting on paired donors, with incorporation or reduction of molecular oxygen	--		--	DOWN	-4.5099	0.0048492
Cluster-38660.6414	phosphoenolpyruvate carboxylase, housekeeping isozyme [Morus notabilis]	Morus notabilis Phosphoenolpyruvate carboxylase, housekeeping isozyme partial mRNA	phosphoenolpyruvate carboxylase	Phosphoenolpyruvate carboxylase OS=Solanum tuberosum GN=PPC1 PE=2 SV=2	Phosphoenolpyruvate carboxylase//Phosphoenolpyruvate carboxylase	tricarboxylic acid cycle//gluconeogenesis//reductive tricarboxylic acid cycle//carbon fixation	phosphoenolpyruvate carboxylase activity	--		--	DOWN	-1.8237	0.0083718
Cluster-38660.21749	disease resistance protein RML1A-like [Morus notabilis]	--	--	--	--	--	--	--		--	UP	4.2339	1.7923e-08
Cluster-23877.0	Multi antimicrobial extrusion protein [Parasponia andersonii]	Morus notabilis MATE efflux family protein 9 partial mRNA	multidrug resistance protein, MATE family	MATE efflux family protein 9 OS=Arabidopsis thaliana GN=DTXL5 PE=2 SV=1	MatE	transport//drug transport//drug transmembrane transport//transmembrane transport	drug transmembrane transporter activity//antiporter activity	membrane		--	DOWN	-3.9761	0.020671
Cluster-38660.8071	Cucumber peeling cupredoxin like [Actinidia chinensis var. chinensis]	--	--	Umecyanin OS=Armoracia rusticana PE=1 SV=1	NAB conserved region 1 (NCD1)	negative regulation of transcription, DNA-templated	--	nucleus		--	DOWN	-4.129	0.00021935
Cluster-30462.0	Blue copper protein [Morus notabilis]	Morus notabilis Blue copper protein partial mRNA	--	Blue copper protein OS=Pisum sativum PE=2 SV=1	Plastocyanin-like domain//Copper binding proteins, plastocyanin/azurin family	obsolete electron transport	electron carrier activity//copper ion binding	--		--	DOWN	-2.3389	0.00058839
Cluster-38660.4301	--	--	--	--	--	--	--	--		--	DOWN	-4.2231	0.0070741
Cluster-38660.13423	Developmental protein SEPALLATA 3 [Cajanus cajan]	Ficus carica MADS-box protein (MADS6) mRNA, complete cds	MADS-box transcription factor, plant	Agamous-like MADS-box protein AGL9 homolog OS=Sinapis alba GN=AGL9 PE=2 SV=1	SRF-type transcription factor (DNA-binding and dimerisation domain)	--	DNA binding//protein dimerization activity	--		--	DOWN	-3.0328	1.2282e-07
Cluster-38660.13422	--	--	--	--	--	--	--	--		--	DOWN	-6.7183	0.042196
Cluster-38660.20636	hypothetical protein VITISV_040904 [Vitis vinifera]	Vitis vinifera contig VV78X139580.6, whole genome shotgun sequence	--	--	Zinc knuckle//Taste receptor protein (TAS2R)	sensory perception of taste//G-protein coupled receptor signaling pathway	zinc ion binding//nucleic acid binding//G-protein coupled receptor activity	integral component of membrane		--	DOWN	-1.985	0.037446
Cluster-38660.3622	isoflavone reductase-like protein [Morus notabilis]	Morus notabilis hypothetical protein partial mRNA	--	Isoflavone reductase-like protein OS=Olea europaea PE=1 SV=1	NAD dependent epimerase/dehydratase family//short chain dehydrogenase//3-beta hydroxysteroid dehydrogenase/isomerase family//Photosystem II reaction centre T protein//Semialdehyde dehydrogenase, NAD binding domain//Saccharopine dehydrogenase NADP binding domain	androgen metabolic process//steroid biosynthetic process//oxidation-reduction process//C21-steroid hormone metabolic process//metabolic process//estrogen metabolic process//photosynthesis	NAD binding//coenzyme binding//3-beta-hydroxy-delta5-steroid dehydrogenase activity//oxidoreductase activity, acting on the aldehyde or oxo group of donors, NAD or NADP as acceptor//oxidoreductase activity, acting on the CH-OH group of donors, NAD or NADP as acceptor//catalytic activity//oxidoreductase activity	membrane//photosystem II reaction center//photosystem II		--	DOWN	-2.563	0.02737
Cluster-38660.7875	--	--	--	--	--	--	--	--		--	UP	2.0387	0.036179
Cluster-2634.0	--	--	--	--	--	--	--	--		--	UP	9.8338	1.8834e-09
Cluster-38660.19013	--	--	--	--	--	--	--	--		--	DOWN	-4.5518	0.014155
Cluster-38660.1110	--	--	--	--	Translation initiation factor eIF3 subunit//TROVE domain	regulation of translational initiation	translation initiation factor activity//RNA binding	eukaryotic translation initiation factor 3 complex//cytoplasm//ribosome		--	UP	9.5817	0.021104
Cluster-38660.6331	LOW QUALITY PROTEIN: carotenoid cleavage dioxygenase 8 homolog B, chloroplastic [Morus notabilis]	PREDICTED: Ziziphus jujuba carotenoid cleavage dioxygenase 8 homolog B, chloroplastic (LOC107420451), mRNA	carlactone synthase / all-trans-10'-apo-beta-carotenal 13,14-cleaving dioxygenase	Carotenoid cleavage dioxygenase 8 homolog B, chloroplastic OS=Oryza sativa subsp. japonica GN=CCD8B PE=1 SV=1	--	--	--	--		Beta, beta-carotene 15,15'-dioxygenase and related enzymes	DOWN	-3.6079	6.8105e-09
Cluster-38660.10753	--	PREDICTED: Ziziphus jujuba nuclear export mediator factor Nemf (LOC107404800), transcript variant X2, mRNA	replication factor A1	Nuclear export mediator factor NEMF homolog OS=Drosophila melanogaster GN=Clbn PE=1 SV=2	Armadillo/beta-catenin-like repeat	--	protein binding	--		Predicted RNA-binding protein	DOWN	-3.7657	0.0049383
Cluster-38660.5375	--	--	--	--	--	--	--	--		--	DOWN	-3.4952	0.010339
Cluster-38660.13583	Nucleophile aminohydrolase, N-terminal [Parasponia andersonii]	Morus notabilis hypothetical protein partial mRNA	--	Stem-specific protein TSJT1 OS=Nicotiana tabacum GN=TSJT1 PE=2 SV=1	--	--	--	--		--	UP	1.7963	0.0070741
Cluster-38660.18058	putative salt tolerance-like protein [Morus notabilis]	Morus notabilis putative salt tolerance-like protein partial mRNA	--	B-box zinc finger protein 21 OS=Arabidopsis thaliana GN=BBX21 PE=1 SV=1	B-box zinc finger//Ribosomal protein S27//PHD-finger	ribosome biogenesis//translation	structural constituent of ribosome//zinc ion binding//protein binding	ribosome//intracellular		--	UP	1.7591	0.042196
Cluster-38660.7813	probable xyloglucan endotransglucosylase..hydrolase protein 23 [Morus notabilis]	PREDICTED: Ziziphus jujuba xyloglucan endotransglucosylase/hydrolase protein 22-like (LOC107412146), mRNA	xyloglucan:xyloglucosyl transferase	Probable xyloglucan endotransglucosylase/hydrolase protein 21 OS=Arabidopsis thaliana GN=XTH21 PE=2 SV=1	Glycosyl hydrolases family 16//Xyloglucan endo-transglycosylase (XET) C-terminus//PsbP	carbohydrate metabolic process//cellular glucan metabolic process//photosynthesis	xyloglucan:xyloglucosyl transferase activity//calcium ion binding//hydrolase activity, hydrolyzing O-glycosyl compounds	apoplast//cell wall//photosystem II//extrinsic component of membrane//photosystem II oxygen evolving complex		--	DOWN	-2.614	0.019561
Cluster-33433.0	--	--	--	--	Peptidase family S49 N-terminal//Oxaloacetate decarboxylase, gamma chain	sodium ion transport//arginine metabolic process//pyruvate metabolic process//sodium ion export//proline metabolic process	sodium ion transmembrane transporter activity//serine-type endopeptidase activity//oxaloacetate decarboxylase activity	membrane//plasma membrane		--	UP	3.7528	0.028266
Cluster-5250.0	probable LRR receptor-like serine..threonine-protein kinase At3g47570 [Morus notabilis]	Citrus clementina hypothetical protein (CICLE_v10030752mg) mRNA, complete cds	--	Probable LRR receptor-like serine/threonine-protein kinase At3g47570 OS=Arabidopsis thaliana GN=At3g47570 PE=2 SV=1	Leucine rich repeat//Leucine Rich Repeat	--	protein binding	--		--	UP	7.0753	0.014899
Cluster-38660.3085	Metal transporter Nramp5 [Morus notabilis]	Rhodococcus sp. PBTS2, complete genome	--	--	--	--	--	--		--	UP	5.4719	0.0050078
Cluster-38660.3084	--	Ammonifex degensii KC4, complete genome	--	--	--	--	--	--		--	UP	7.7556	0.0042346
Cluster-38660.13124	--	Morus notabilis hypothetical protein partial mRNA	--	--	--	--	--	--		--	DOWN	-2.6426	0.042284
Cluster-38660.7240	uncharacterized protein LOC112094238 [Morus notabilis]	--	--	--	Tar ligand binding domain homologue	signal transduction//chemotaxis	transmembrane signaling receptor activity	membrane		--	DOWN	-3.8779	4.8998e-07
Cluster-6224.0	c2h2 finger domain transcription factor seba [Quercus suber]	Exophiala xenobiotica hypothetical protein mRNA	--	Zinc finger protein 391 OS=Homo sapiens GN=ZNF391 PE=2 SV=2	zinc-finger C2H2-type//Zinc finger, C2H2 type//Zinc-finger double domain//BED zinc finger//C2H2-type zinc finger//Putative zinc finger in N-recognin (UBR box)	--	DNA binding//metal ion binding//zinc ion binding	--		--	UP	7.5872	0.0021567
Cluster-51024.0	hypothetical protein CFP56_11483 [Quercus suber]	--	--	--	--	--	--	--		--	UP	4.4106	0.042196
Cluster-31615.0	--	--	--	--	--	--	--	--		--	DOWN	-6.9171	0.01829
Cluster-27499.0	MLP-like protein 423 [Morus notabilis]	Morus notabilis MLP-like protein 423 partial mRNA	--	MLP-like protein 423 OS=Arabidopsis thaliana GN=MLP423 PE=2 SV=1	Pathogenesis-related protein Bet v I family	defense response//response to biotic stimulus	--	--		--	DOWN	-2.7418	0.011638
Cluster-31996.0	NEP1-interacting protein-like 1 [Morus notabilis]	Morus notabilis NEP1-interacting protein-like 1 partial mRNA	--	NEP1-interacting protein-like 1 OS=Arabidopsis thaliana GN=ATL27 PE=2 SV=1	Glycine zipper 2TM domain//Anaphase-promoting complex subunit 11 RING-H2 finger//RING-like zinc finger//Ring finger domain//zinc-RING finger domain//RING-H2 zinc finger//RING-variant domain//Zinc-finger of the MIZ type in Nse subunit//Zinc finger, C3HC4 type (RING finger)//Enterobacterial TraT complement resistance protein	regulation of conjugation//protein ubiquitination	zinc ion binding//ubiquitin-protein transferase activity//protein binding//metal ion binding	anaphase-promoting complex//outer membrane		--	DOWN	-3.0922	0.00015834
Cluster-4646.0	thioredoxin-like protein 1 [Quercus suber]	--	thioredoxin 1	Thioredoxin-like protein OS=Fusarium culmorum PE=1 SV=1	Thioredoxin//AhpC/TSA family	cell redox homeostasis//oxidation-reduction process	antioxidant activity//oxidoreductase activity	--		Thioredoxin	UP	7.0761	0.023597
Cluster-33710.0	probable calcium-binding protein CML16 [Morus notabilis]	--	--	--	EF-hand domain//Secreted protein acidic and rich in cysteine Ca binding region//EF-hand domain pair//EF hand//EF-hand domain pair//EF hand	signal transduction	calcium ion binding	proteinaceous extracellular matrix		--	UP	2.33	0.020671
Cluster-38660.7300	protein PELPK1 [Morus notabilis]	Morus notabilis hypothetical protein partial mRNA	--	--	Vpu protein	cation transport//receptor catabolic process//viral release from host cell	cation channel activity	host cell membrane		--	DOWN	-2.8921	0.00077738
Cluster-38660.20190	--	--	--	--	--	--	--	--		--	UP	8.0144	0.00013424
Cluster-50437.0	--	Morus notabilis Hydroquinone glucosyltransferase partial mRNA	hydroquinone glucosyltransferase	Hydroquinone glucosyltransferase OS=Rauvolfia serpentina GN=AS PE=1 SV=1	UDP-glucoronosyl and UDP-glucosyl transferase//Magnesium-protoporphyrin IX methyltransferase C-terminus//Glycosyltransferase family 28 C-terminal domain//Pyridoxal phosphate biosynthetic protein PdxA	vitamin B6 metabolic process//chlorophyll biosynthetic process//chlorophyll metabolic process//metabolic process//oxidation-reduction process//pyridoxine biosynthetic process	magnesium protoporphyrin IX methyltransferase activity//NAD binding//4-hydroxythreonine-4-phosphate dehydrogenase activity//transferase activity, transferring hexosyl groups	--		--	DOWN	-4.7309	0.01226
Cluster-50057.0	--	PREDICTED: Prunus mume uncharacterized LOC103328625 (LOC103328625), mRNA	--	Transposon Ty3-G Gag-Pol polyprotein OS=Saccharomyces cerevisiae (strain ATCC 204508 / S288c) GN=TY3B-G PE=1 SV=3	Kelch motif//Integrase core domain	DNA integration	protein binding	--		--	DOWN	-9.9715	0.0015749
Cluster-38660.20449	--	PREDICTED: Citrus sinensis cyclic nucleotide-gated ion channel 1 (LOC102630710), mRNA	cyclic nucleotide gated channel, other eukaryote	Cyclic nucleotide-gated ion channel 1 OS=Arabidopsis thaliana GN=CNGC1 PE=1 SV=1	Ion transport protein	ion transport//transmembrane transport	ion channel activity	membrane		--	UP	10.397	0.0068638
Cluster-38660.21633	--	--	--	F-box protein PP2-B11 OS=Arabidopsis thaliana GN=PP2B11 PE=1 SV=1	Bacteriophage coat protein B	--	--	viral capsid		--	UP	4.1109	0.022199
Cluster-38660.17557	--	Morus notabilis Polygalacturonase partial mRNA	polygalacturonase	Polygalacturonase At1g48100 OS=Arabidopsis thaliana GN=At1g48100 PE=2 SV=1	Glycosyl hydrolases family 28	carbohydrate metabolic process//sucrose metabolic process//starch metabolic process	polygalacturonase activity	--		--	DOWN	-3.3561	0.017758
Cluster-38660.8068	--	--	--	--	QueT transporter	--	--	plasma membrane		--	DOWN	-3.0302	0.0010468
Cluster-38660.7876	disease resistance protein RPM1-like [Morus notabilis]	--	--	Disease resistance protein RPM1 OS=Arabidopsis thaliana GN=RPM1 PE=1 SV=1	Archaeal ATPase//NB-ARC domain//ATPase family associated with various cellular activities (AAA)//ABC transporter	--	ADP binding//ATP binding//ATPase activity	--		--	UP	1.8526	0.037446
Cluster-38660.11185	--	--	--	--	--	--	--	--		--	DOWN	-3.2405	0.02737
Cluster-5120.0	--	Neofusicoccum parvum UCRNP2 putative mfs monosaccharide protein mRNA	--	Probable glucose transporter rco-3 OS=Neurospora crassa (strain ATCC 24698 / 74-OR23-1A / CBS 708.71 / DSM 1257 / FGSC 987) GN=rco-3 PE=3 SV=2	Sugar (and other) transporter//Major Facilitator Superfamily	transmembrane transport	transmembrane transporter activity	integral component of membrane		--	UP	7.0421	0.047888
Cluster-38660.12371	--	Ficus hirta isolate HIR-71 external transcribed spacer and 18S ribosomal RNA gene, partial sequence	--	Collagen alpha-2(I) chain OS=Mammut americanum PE=1 SV=3	--	--	--	--		--	UP	2.0111	0.011222
Cluster-31023.0	--	--	--	--	--	--	--	--		--	DOWN	-7.5066	0.013639
Cluster-52679.0	--	--	--	--	--	--	--	--		--	DOWN	-1.9261	0.015801
Cluster-38660.11487	--	Morus notabilis Nitrate transporter 1.5 partial mRNA	solute carrier family 15 (peptide/histidine transporter), member 3/4	Protein NRT1/ PTR FAMILY 7.3 OS=Arabidopsis thaliana GN=NPF7.3 PE=1 SV=2	Major Facilitator Superfamily//NOTCH protein//POT family//BT1 family	Notch signaling pathway//multicellular organismal development//transport//transmembrane transport//cell differentiation	transporter activity	membrane//integral component of membrane		--	DOWN	-1.9934	0.0049822
Cluster-17796.3	--	--	--	--	--	--	--	--		--	UP	7.7281	0.0015787
Cluster-4381.0	--	--	--	--	--	--	--	--		--	UP	8.5995	5.8683e-05
Cluster-6947.0	--	--	--	--	--	--	--	--		--	UP	5.9614	0.0068045
Cluster-38660.7983	pathogenesis-related protein 1-like [Rosa chinensis]	--	pathogenesis-related protein 1	Pathogenesis-related protein 1C OS=Nicotiana tabacum PE=2 SV=3	--	--	--	--		--	DOWN	-3.8175	3.9135e-06
Cluster-38660.18643	sodium..calcium exchanger NCL [Momordica charantia]	--	--	--	Microsomal signal peptidase 12 kDa subunit (SPC12)	signal peptide processing	peptidase activity	signal peptidase complex//integral component of membrane		--	DOWN	-8.7566	3.159e-06
Cluster-38660.19812	--	Morus notabilis hypothetical protein partial mRNA >ref|XM_010093561.1| Morus notabilis hypothetical protein partial mRNA	--	--	Vpu protein//TMC domain	viral release from host cell//receptor catabolic process//cation transport	cation channel activity	integral component of membrane//host cell membrane		--	DOWN	-2.2735	0.0053632
Cluster-38660.3118	--	--	--	--	--	--	--	--		--	UP	6.1597	2.6177e-05
Cluster-12649.0	uncharacterized protein LOC112100792 [Citrus clementina]	Vitis vinifera, whole genome shotgun sequence, contig VV78X012887.4, clone ENTAV 115	--	Copia protein OS=Drosophila melanogaster GN=GIP PE=1 SV=3	--	--	--	--		--	UP	6.8976	0.042196
Cluster-38660.11615	--	--	--	--	--	--	--	--		--	DOWN	-2.2136	0.0095947
Cluster-38660.17987	--	--	--	--	--	--	--	--		--	DOWN	-8.4324	0.00066461
Cluster-53261.0	uncharacterized protein LOC111987139 [Quercus suber]	Nicotiana tabacum DNA, presumably centromeric region, BAC clone: NtBAC#2	--	Retrovirus-related Pol polyprotein from transposon 17.6 OS=Drosophila melanogaster GN=pol PE=3 SV=1	Aspartyl protease//Lipoprotein leucine-zipper//Predicted coiled-coil domain-containing protein (DUF2360)	proteolysis	aspartic-type endopeptidase activity	WASH complex//outer membrane		--	DOWN	-7.7786	0.0001928
Cluster-30780.0	Serine..threonine protein kinase [Parasponia andersonii]	--	--	G-type lectin S-receptor-like serine/threonine-protein kinase At1g11330 OS=Arabidopsis thaliana GN=At1g11330 PE=2 SV=3	Protein tyrosine kinase//Protein kinase domain	protein phosphorylation	protein kinase activity//ATP binding	--		--	UP	4.7027	0.0010648
Cluster-38660.13221	--	--	--	--	--	--	--	--		--	UP	7.4278	0.0076609
Cluster-5074.1	--	--	--	--	Viral coat protein (S domain)	--	structural molecule activity	viral capsid		--	UP	7.7187	0.00091543
Cluster-5074.0	--	--	--	--	--	--	--	--		--	UP	8.079	0.00032982
Cluster-38660.15568	MLP-like protein 43 [Morus notabilis]	Morus notabilis MLP-like protein 28 partial mRNA	--	MLP-like protein 31 OS=Arabidopsis thaliana GN=MLP31 PE=2 SV=2	Pathogenesis-related protein Bet v I family//Catalytic LigB subunit of aromatic ring-opening dioxygenase	response to biotic stimulus//defense response//cellular aromatic compound metabolic process	oxidoreductase activity//ferrous iron binding	--		--	UP	2.8945	0.0035342
Cluster-46383.0	hypothetical protein L484_007824 [Morus notabilis]	Morus notabilis hypothetical protein partial mRNA	--	--	--	--	--	--		--	DOWN	-4.9291	4.4008e-06
Cluster-38660.4254	pathogenesis related protein 1 isoform 2 [Ficus pumila var. awkeotsang]	Ficus pumila var. awkeotsang pathogenesis related protein 1 isoform 2 (PR1-2) mRNA, complete cds	--	Pathogenesis-related protein PR-1 OS=Medicago truncatula GN=PR-1 PE=2 SV=1	--	--	--	--		--	DOWN	-3.387	0.027146
Cluster-38660.11179	zinc finger protein WIP3 [Morus notabilis]	--	--	--	Uncharacterised protein family (UPF0240)//Prefoldin subunit	mitochondrial respiratory chain complex I assembly//protein folding	unfolded protein binding	prefoldin complex		--	DOWN	-4.2852	0.00016534
Cluster-38660.5903	dynein light chain LC6, flagellar outer arm [Morus notabilis]	Morus notabilis Dynein light chain LC6, flagellar outer arm partial mRNA	dynein light chain LC8-type	Dynein light chain 1, cytoplasmic OS=Bos taurus GN=DYNLL1 PE=1 SV=1	Dynein light chain type 1	microtubule-based process	--	microtubule associated complex		Dynein light chain type 1	UP	2.5649	0.0080404
Cluster-38660.18463	Serine..threonine protein kinase [Parasponia andersonii]	Morus notabilis putative receptor-like protein kinase partial mRNA	--	Glycerophosphodiester phosphodiesterase protein kinase domain-containing GDPDL2 OS=Arabidopsis thaliana GN=GDPDL2 PE=1 SV=1	Protein kinase domain//Protein tyrosine kinase	protein phosphorylation	protein kinase activity//ATP binding	--		--	DOWN	-3.2009	0.0095135
Cluster-38660.2799	--	--	--	--	--	--	--	--		--	UP	5.518	0.046939
Cluster-38660.17316	--	--	--	--	--	--	--	--		--	DOWN	-6.9827	0.030412
Cluster-40481.2	Serine carboxypeptidase-like [Parasponia andersonii]	Morus notabilis Serine carboxypeptidase-like 40 partial mRNA	serine carboxypeptidase-like clade II	Serine carboxypeptidase-like 40 OS=Arabidopsis thaliana GN=SCPL40 PE=2 SV=2	Picornaviridae P3A protein//Serine carboxypeptidase	proteolysis	serine-type carboxypeptidase activity	virion		--	DOWN	-2.2901	0.042546
Cluster-3299.0	--	--	--	--	Baculovirus polyhedron envelope protein, PEP, C terminus	--	structural molecule activity	viral envelope//viral capsid		--	UP	7.0056	0.043031
Cluster-38660.18114	PREDICTED: uncharacterized protein LOC107943368 [Gossypium hirsutum]	Populus trichocarpa clone POP015-O07, complete sequence	--	Transposon Ty3-G Gag-Pol polyprotein OS=Saccharomyces cerevisiae (strain ATCC 204508 / S288c) GN=TY3B-G PE=1 SV=3	Ryanodine Receptor TM 4-6//Peptidase family S49 N-terminal	calcium ion transport//cellular calcium ion homeostasis	serine-type endopeptidase activity//ryanodine-sensitive calcium-release channel activity	integral component of membrane//plasma membrane//intracellular		--	UP	4.0016	0.0010952
Cluster-38660.18115	Spastin, partial [Trema orientalis]	Morus notabilis putative mitochondrial chaperone BCS1-B partial mRNA	--	Probable mitochondrial chaperone BCS1-B OS=Dictyostelium discoideum GN=bcsl1b PE=3 SV=1	ATPase family associated with various cellular activities (AAA)//Holliday junction DNA helicase ruvB N-terminus//AAA domain (dynein-related subfamily)//RNA helicase//AAA domain, putative AbiEii toxin, Type IV TA system//ABC transporter	DNA recombination//DNA repair	RNA helicase activity//ATP binding//four-way junction helicase activity//RNA binding//ATPase activity	Holliday junction helicase complex//replication fork		--	DOWN	-1.5546	0.016106
Cluster-38660.10218	ATP-binding cassette containing protein [Trema orientalis]	Morus notabilis ABC transporter C family member 10 partial mRNA	--	ABC transporter C family member 10 OS=Arabidopsis thaliana GN=ABCC10 PE=2 SV=2	IstB-like ATP binding protein//Mitochondrial proteolipid//Type II/IV secretion system protein//NB-ARC domain//NTPase//50S ribosome-binding GTPase//AAA domain, putative AbiEii toxin, Type IV TA system//DEAD/DEAH box helicase//Molybdopterin guanine dinucleotide synthesis protein B//Restriction endonuclease BglII//ABC transporter transmembrane region//FtsK/SpoIIIE family//Protein of unknown function…	transmembrane transport//DNA restriction-modification system//DNA catabolic process//transport//Mo-molybdopterin cofactor biosynthetic process	nucleotide binding//DNA binding//nucleotide phosphatase activity, acting on free nucleotides//ATPase activity//Type II site-specific deoxyribonuclease activity//ADP binding//ATP binding//GTP binding//GTPase activity//nucleic acid binding//ATPase activity, coupled to transmembrane movement of substances	Type II site-specific deoxyribonuclease complex//mitochondrion//integral component of membrane		--	DOWN	-1.559	0.039865
Cluster-38660.9730	putative disease resistance protein RGA1 [Morus notabilis]	Morus notabilis Putative disease resistance protein RGA4 partial mRNA	--	Putative disease resistance protein RGA3 OS=Solanum bulbocastanum GN=RGA3 PE=2 SV=2	Archaeal ATPase//NB-ARC domain	--	ATP binding//ADP binding	--		--	UP	1.6689	0.0070741
Cluster-38660.21388	F-box protein PP2-A13 [Morus notabilis]	Morus notabilis F-box protein PP2-A13 partial mRNA	--	F-box protein PP2-A13 OS=Arabidopsis thaliana GN=PP2A13 PE=1 SV=1	Photosystem II reaction centre I protein (PSII 4.8 kDa protein)//F-box domain//F-box-like//Leucine Rich Repeat//Leucine rich repeat	photosynthesis	protein binding	photosystem II//photosystem II reaction center//membrane		--	DOWN	-9.4373	1.8726e-08
Cluster-44708.0	cytochrome P450 94C1 [Morus notabilis]	Morus notabilis Cytochrome P450 94A1 partial mRNA	--	Cytochrome P450 94C1 OS=Arabidopsis thaliana GN=CYP94C1 PE=2 SV=1	Cytochrome P450	oxidation-reduction process	oxidoreductase activity, acting on paired donors, with incorporation or reduction of molecular oxygen//iron ion binding//heme binding	--		--	DOWN	-2.3159	0.039266
Cluster-38660.8004	--	Vitis vinifera contig VV78X098961.6, whole genome shotgun sequence	--	Transposon Ty3-G Gag-Pol polyprotein OS=Saccharomyces cerevisiae (strain ATCC 204508 / S288c) GN=TY3B-G PE=1 SV=3	Zinc knuckle//Sigma-70 region 2//CAF1 family ribonuclease	regulation of transcription, DNA-templated//DNA-templated transcription, initiation	DNA binding//zinc ion binding//sigma factor activity//transcription factor activity, sequence-specific DNA binding//nucleic acid binding	transcription factor complex//nucleus		--	DOWN	-2.9515	0.038518
Cluster-38660.8424	--	--	--	--	--	--	--	--		--	UP	2.8531	0.016106
Cluster-38660.3258	unknown [Medicago truncatula]	Medicago truncatula cysteine-rich TM module stress tolerance protein mRNA	--	--	--	--	--	--		--	UP	2.5079	0.00025296
Cluster-38660.20948	--	Leptosphaeria maculans JN3 hypothetical protein (LEMA_P014660.1) mRNA, complete cds	ubiquitin C	Polyubiquitin OS=Neurospora crassa (strain ATCC 24698 / 74-OR23-1A / CBS 708.71 / DSM 1257 / FGSC 987) GN=ubi PE=1 SV=1	Ubiquitin family//Ubiquitin-like domain	--	protein binding	--		Ubiquitin and ubiquitin-like proteins	DOWN	-4.8876	0.032288
Cluster-38660.19568	--	--	--	--	--	--	--	--		--	UP	3.2435	0.0017727
Cluster-38660.21115	Pollen-specific leucine-rich repeat extensin-like protein 3 [Morus notabilis]	Morus notabilis Pollen-specific leucine-rich repeat extensin-like protein 3 partial mRNA	--	Pollen-specific leucine-rich repeat extensin-like protein 3 OS=Arabidopsis thaliana GN=PEX3 PE=2 SV=1	Leucine Rich Repeat//Leucine rich repeat	--	protein binding	--		--	UP	2.5882	0.035351
Cluster-38660.16585	--	--	--	--	Replication protein	DNA replication	DNA binding	extrachromosomal circular DNA		--	DOWN	-7.0604	0.036018
Cluster-38660.23065	--	--	--	--	--	--	--	--		--	UP	7.1136	0.0017727
Cluster-3210.0	--	--	--	--	Protein of unknown function (DUF3628)	--	hydrolase activity, acting on acid anhydrides	--		--	UP	9.3048	2.5088e-08
Cluster-56120.1	monooxygenase 2 [Morus notabilis]	--	--	--	--	--	--	--		--	DOWN	-2.6075	0.0071506
Cluster-38660.15177	--	--	--	--	--	--	--	--		--	DOWN	-7.8729	3.2434e-07
Cluster-37357.0	Acyl carrier protein 1 [Morus notabilis]	Morus notabilis Acyl carrier protein 1 partial mRNA	--	Acyl carrier protein 1, chloroplastic OS=Casuarina glauca GN=ACP1 PE=2 SV=1	--	--	--	--		--	DOWN	-1.8563	0.024556
Cluster-25169.0	--	--	--	--	--	--	--	--		--	DOWN	-2.7121	0.028045
Cluster-38660.627	Malate dehydrogenase, NAD-dependent, cytosolic [Parasponia andersonii]	--	malate dehydrogenase	Malate dehydrogenase OS=Nicotiana tabacum GN=MD1 PE=1 SV=1	Bacterial regulatory helix-turn-helix protein, lysR family	regulation of transcription, DNA-templated	transcription factor activity, sequence-specific DNA binding	transcription factor complex		Malate dehydrogenase	DOWN	-5.3432	1.3304e-16
Cluster-41393.0	CCL6 [Humulus lupulus]	Morus notabilis Long chain acyl-CoA synthetase 2 partial mRNA	long-chain acyl-CoA synthetase	Long chain acyl-CoA synthetase 2 OS=Arabidopsis thaliana GN=LACS2 PE=2 SV=1	AMP-binding enzyme	metabolic process	catalytic activity	--		Long-chain acyl-CoA synthetases (AMP-forming)	DOWN	-3.173	0.0053632
Cluster-55835.0	cation..H..+.. antiporter 18 [Morus notabilis]	Morus notabilis Cation/H(+) antiporter 18 partial mRNA	--	Cation/H(+) antiporter 18 OS=Arabidopsis thaliana GN=CHX18 PE=2 SV=1	Universal stress protein family//Myosin head (motor domain)//Sodium/hydrogen exchanger family	regulation of pH//transmembrane transport//response to stress//cation transport	motor activity//ATP binding//solute:proton antiporter activity	integral component of membrane//myosin complex		--	DOWN	-2.3132	0.00090057
Cluster-33193.0	PREDICTED: 17.4 kDa class III heat shock protein-like [Gossypium hirsutum]	PREDICTED: Juglans regia 17.4 kDa class III heat shock protein-like (LOC109019676), transcript variant X2, mRNA	HSP20 family protein	17.4 kDa class III heat shock protein OS=Arabidopsis thaliana GN=HSP17.4B PE=2 SV=1	Ergtoxin family	pathogenesis//transport	potassium channel inhibitor activity	extracellular region		--	DOWN	-3.0912	1.4568e-06
Cluster-38660.34	hypothetical protein L484_005252 [Morus notabilis]	--	--	--	--	--	--	--		--	UP	2.9596	0.00098582
Cluster-38660.8954	--	--	--	--	--	--	--	--		--	DOWN	-7.6822	0.0013046
Cluster-38660.8955	--	--	--	--	--	--	--	--		--	DOWN	-3.4263	0.0071506
Cluster-38660.22824	probable pectate lyase 18 [Morus notabilis]	Morus notabilis hypothetical protein partial mRNA	pectate lyase	Probable pectate lyase 12 OS=Arabidopsis thaliana GN=At3g53190 PE=2 SV=2	--	--	--	--		--	DOWN	-2.1201	0.023287
Cluster-38660.1312	uncharacterized protein LOC112093882 [Morus notabilis]	--	--	--	Transposase DDE domain//Plant transposon protein//Seven in absentia protein family	multicellular organismal development//ubiquitin-dependent protein catabolic process//transposition, DNA-mediated	hydrolase activity, acting on ester bonds//DNA binding//transposase activity	nucleus		--	UP	5.0557	0.00014115
Cluster-38660.19607	LRR domain containing protein, partial [Trema orientalis]	--	kinesin family member C2/C3	Receptor-like protein 12 OS=Arabidopsis thaliana GN=RLP12 PE=2 SV=2	Leucine rich repeat	--	protein binding	--		--	DOWN	-3.6335	0.029577
Cluster-2954.0	--	--	--	--	--	--	--	--		--	UP	6.2401	0.04672
Cluster-38660.6262	--	--	--	--	--	--	--	--		--	DOWN	-4.5057	0.035351
Cluster-55034.1	Cysteine rich receptor like kinase [Trema orientalis]	PREDICTED: Prunus mume cysteine-rich receptor-like protein kinase 25 (LOC103324565), mRNA	--	Cysteine-rich receptor-like protein kinase 10 OS=Arabidopsis thaliana GN=CRK10 PE=1 SV=3	Protein melan-A//Protein tyrosine kinase//Protein kinase domain	protein phosphorylation	ATP binding//protein kinase activity	melanosome		--	DOWN	-4.1393	0.0017845
Cluster-38660.17413	probable boron transporter 2 [Morus notabilis]	Morus notabilis putative boron transporter 2 partial mRNA	--	Boron transporter 1 OS=Arabidopsis thaliana GN=BOR1 PE=1 SV=1	HCO3- transporter family	anion transport	--	integral component of membrane		Na+-independent Cl/HCO3 exchanger AE1 and related transporters (SLC4 family)	DOWN	-1.3711	0.037757
Cluster-26526.0	Calmodulin binding protein [Parasponia andersonii]	--	--	Protein SAR DEFICIENT 1 OS=Arabidopsis thaliana GN=SARD1 PE=1 SV=1	QacR-like protein, C-terminal region//Calmodulin binding protein-like	negative regulation of transcription, DNA-templated//response to stress	calmodulin binding//transcription factor activity, sequence-specific DNA binding	transcription factor complex		--	DOWN	-6.8574	0.03393
Cluster-38660.12857	TIR-NBS-LRR-like protein [Parasponia andersonii]	Morus notabilis TMV resistance protein N partial mRNA	--	Probable WRKY transcription factor 19 OS=Arabidopsis thaliana GN=WRKY19 PE=2 SV=1	Leucine rich repeat	--	protein binding	--		--	UP	1.9279	0.018509
Cluster-38660.14456	--	--	--	--	--	--	--	--		--	DOWN	-7.3033	0.0087806
Cluster-38660.20611	--	--	--	--	Plant protein of unknown function (DUF825)	--	ATP binding	chloroplast		--	UP	6.7325	0.00035395
Cluster-38660.14793	G-type lectin S-receptor-like serine..threonine-protein kinase At1g11330 [Morus notabilis]	Morus notabilis G-type lectin S-receptor-like serine/threonine-protein kinase partial mRNA	--	G-type lectin S-receptor-like serine/threonine-protein kinase CES101 OS=Arabidopsis thaliana GN=CES101 PE=2 SV=2	Protein kinase domain//Protein tyrosine kinase//Domain of unknown function (DUF3403)	serine family amino acid metabolic process//phosphorylation//protein phosphorylation	protein serine/threonine kinase activity//protein kinase activity//ATP binding	--		--	DOWN	-3.7004	0.038969
Cluster-54273.0	calmodulin-like protein 11 [Morus notabilis]	Morus notabilis Calmodulin-like protein 11 partial mRNA	--	Calmodulin-like protein 11 OS=Arabidopsis thaliana GN=CML11 PE=2 SV=1	Polysaccharide biosynthesis/export protein//EF-hand domain pair//Secreted protein acidic and rich in cysteine Ca binding region//EF hand//Cytoskeletal-regulatory complex EF hand//EF-hand domain//EF hand//RNA polymerase Rpb4//Mitochondrial proteolipid//EF-hand domain pair	purine nucleobase metabolic process//transcription, DNA-templated//pyrimidine nucleobase metabolic process//signal transduction//polysaccharide transport	DNA-directed RNA polymerase activity//protein binding//polysaccharide transmembrane transporter activity//calcium ion binding	nucleolus//membrane//proteinaceous extracellular matrix//mitochondrion		Calmodulin and related proteins (EF-Hand superfamily)	DOWN	-3.3758	0.016106
Cluster-38660.13503	hypothetical protein TorRG33x02_249160 [Trema orientalis]	--	--	--	--	--	--	--		--	DOWN	-1.4147	0.040977
