# Supplementary material for: Integrated Metabolomic and Transcriptomic Analyses to Understand the Effects of Hydrogen Water on the Roots of Ficus hirta Vahl
Source: Plants (Basel). 2022 Feb 24;11(5):602. doi: 10.3390/plants11050602 (PMC8912395; doi:10.3390/plants11050602)
Supplement: Supplementary file 1 [file plants-11-00602-s001.zip › Table S3.xlsx]

## Sheet: Sheet1
Table S3. Transcription factors related to plant hormone signal transduction, stress response and secondary metabolite synthesis
TF Family	gene ID	FPKM(CK1)	FPKM(CK2)	FPKM(CK3)	FPKM(HW1)	FPKM(HW2)	FPKM(HW3)	Swissprot Evalue	log2FC	Regulated
AP2/ERF	Cluster-24838.0	0.5	0.83	0.79	0	0	0	6.8e-39	-4.4723	Down
	Cluster-24948.0	17.87	0.74	1.76	0.19	0	0.82	1.5e-25	-4.231
	Cluster-36091.0	0.46	0.61	0.42	0	0.31	0	4.8e-189	-2.2342
	Cluster-38660.7837	1.58	22.74	48.23	2.5	1.58	11.91	3.1e-28	-2.1124
	Cluster-36037.0	9.98	1.29	11.88	0	2.17	2.96	1e-18	-2.1063
	Cluster-30484.0	0	0.62	2.22	0	0.85	0	9.1e-21	-1.6997
	Cluster-38660.18825	6.98	3.35	2.71	1.33	0.58	2.2	1.5e-43	-1.5853
	Cluster-55449.0	3.53	0.45	0.73	0.44	0.69	0.46	1.5e-81	-1.4926
	Cluster-33002.0	1.3	1.59	1.81	0	1.75	0	5.5e-116	-1.3707
	Cluster-51334.0	0.27	0.33	0.32	0	0.36	0	8.8e-95	-1.3364
	Cluster-55081.1	1.41	27.78	24.16	0	0.95	19.29	2.3e-23	-1.3358
	Cluster-38660.18491	17.04	40.26	88.4	13.37	12	30.49	4e-41	-1.3198
	Cluster-38660.6732	18.4	105.31	93.69	12.98	8.2	63.53	1.7e-30	-1.288
	Cluster-38660.1421	46.39	13.33	10.6	9.26	2.5	17.7	3.1e-12	-1.182
	Cluster-38660.21561	6.58	16.44	32.63	4.36	3.13	16.02	5.6e-50	-1.1711
	Cluster-42294.0	3.58	5.9	2.52	1.26	1.82	2.14	7.9e-75	-1.1329
	Cluster-38660.3693	3.18	5.96	7.7	2.53	1.55	3.53	5.3e-51	-1.0902
	Cluster-38660.249	11.39	10.73	10.35	0.51	6.87	7.51	8.2e-74	-1.0394
	Cluster-38660.12678	995.42	2664.38	3324.16	740.64	712.67	1854.67	4.1e-49	-1.0183
	Cluster-26310.0	3.13	1.56	4.2	2.29	1.23	0.76	6.3e-45	-1.0179
	Cluster-38660.10720	386	832.36	1013.42	173.6	183.34	717.49	8e-32	-0.97566
	Cluster-40242.0	0.52	0.68	2.4	0	0.42	6.5	2.8e-28	1.0352	Up
	Cluster-45334.0	0	1.52	0	0	0	3.63	1.8e-36	1.2698
	Cluster-54975.0	8.49	5.15	2.62	29.32	8.12	8.08	4.4e-12	1.5243
	Cluster-13174.0	0	0.53	0	1.13	0	1.09	8e-20	2.0939
	Cluster-55224.0	0.06	0.06	0	0.49	0.96	1.03	--	4.4635
AUX/IAA	Cluster-31762.0	2.28	0.28	1.11	0	0	0.1	1.1e-28	-5.1191	Down
	Cluster-41700.0	0.66	0.39	0.16	0	0	0	3.5e-100	-4.001
	Cluster-36404.0	0.29	0.19	0.23	0	0.1	0	4.2e-100	-2.721
	Cluster-26431.1	0.4	0.29	1.51	0.19	0	0.2	1.2e-06	-2.4535
	Cluster-38660.11993	13.99	184.06	129.93	9.66	2.17	45.57	1.3e-26	-2.4412
	Cluster-35598.0	0.34	0.37	0.26	0	0.31	0	1.9e-176	-1.5842
	Cluster-26431.0	0	1.36	0.32	0.76	0	0	4.8e-06	-1.1004
	Cluster-38660.9265	41.21	23.73	49.78	24.1	14.95	15.22	5.3e-84	-1.0308
	Cluster-31447.0	1.54	1.32	0.71	0	0.51	1.23	7.2e-104	-0.98877
	Cluster-38660.14280	6.8	5.38	4.08	13.28	10.31	8.76	1.3e-48	1.0194	Up
	Cluster-29260.0	1.83	0	0	0.18	0	5.76	3.8e-23	1.7288
	Cluster-27563.0	0.44	0.23	0	0	0	4.72	4.5e-10	2.8284
bHLH	Cluster-56661.0	0.26	0.61	0.51	0	0	0	3.9e-128	-4.7943	Down
	Cluster-12458.0	0	0.76	1.35	0	0	0	--	-4.2748
	Cluster-44831.0	1.93	0	1.06	0	0	0.31	1.4e-13	-3.2361
	Cluster-24680.0	0.84	0.09	2.4	0.18	0.2	0	1.9e-23	-3.1315
	Cluster-32861.0	1.45	0.51	1.41	0	0	0.46	1.2e-47	-2.782
	Cluster-34862.0	6.06	8.8	8.12	0.15	0.23	2.9	3e-61	-2.7077
	Cluster-35357.0	0.54	1.33	1.87	0.37	0	0.46	1.6e-64	-2.1153
	Cluster-38660.2444	16.03	12.02	15.81	1.42	2.46	6.69	3.2e-55	-1.9879
	Cluster-38660.16204	23.56	292.94	247.41	50.56	27.42	65.25	--	-1.9314
	Cluster-38660.3919	7.66	3.21	2	1.26	0.4	1.75	4.2e-34	-1.8399
	Cluster-38660.11005	5.23	13.65	15.24	2.15	0.56	6.49	9.6e-42	-1.8169
	Cluster-38061.0	5.31	6.14	1.84	2.44	0.56	1.2	1.5e-46	-1.6159
	Cluster-38660.1374	3.7	0.44	1.58	0.43	1.04	0.45	3e-24	-1.5258
	Cluster-31337.0	0.28	0.18	0.11	0	0.2	0	2.1e-78	-1.5115
	Cluster-43573.0	3.45	1.16	2.28	0.75	1.14	0.53	1e-41	-1.453
	Cluster-38660.7578	85.34	67.02	149.26	38.52	25.89	42.18	4.6e-39	-1.4466
	Cluster-53661.1	6.7	6.28	10.23	2.58	1.75	4.51	2.2e-55	-1.3262
	Cluster-54384.0	0.81	0	0.47	0	0	0.51	5.9e-22	-1.2469
	Cluster-38660.11590	5.67	3.73	7.12	2.31	1.78	2.76	1.6e-108	-1.2048
	Cluster-38660.22048	7.04	97.11	118.95	3.84	1.99	97.79	6.4e-13	-1.0438
	Cluster-38660.6393	7.96	9.26	10.68	4.72	5.34	3.21	7.9e-71	-1.0207
	Cluster-38660.8808	29.66	6.7	9.21	11.57	4.73	5.4	--	-1.012
	Cluster-38660.9059	19.91	14.54	26.6	37.64	48.65	32.57	2.5e-51	1.0177	Up
	Cluster-30807.0	1.62	0.99	0.42	4.16	1.92	0.65	5.4e-29	1.1852
	Cluster-39718.1	2.65	2.52	1.93	10.18	7.53	4.8	2.1e-22	1.7118
	Cluster-48599.0	0.29	1.3	1.61	7.54	1.14	2.13	6.4e-25	1.7717
	Cluster-4299.0	0	0	0	2.72	0	0	6.7e-08	5.0303
bZIP	Cluster-25986.0	0.14	0	2.05	0	0	0.07	9.1e-23	-4.8759	Down
	Cluster-8828.0	0	0	1.43	0	0	0	--	-4.6323
	Cluster-35601.0	0.37	0	4.34	0	0	0.66	--	-2.7401
	Cluster-28573.0	0.41	0.71	0.6	0	0.32	0	2.1e-67	-2.3813
	Cluster-37030.0	0.86	0.58	0.17	0	0.31	0	3.7e-14	-2.3712
	Cluster-28081.1	0.13	0.63	0.45	0	0.27	0	4.2e-24	-2.1407
	Cluster-54803.0	0.52	0.69	1.15	0	0.54	0	1.2e-144	-2.0873
	Cluster-26628.0	0.32	0	1.97	0	0	0.72	1.2e-53	-1.5794
	Cluster-17367.0	2.79	11.31	0	2.13	2.64	0	1e-42	-1.5496
	Cluster-23735.0	2.33	0	0	0.69	0.16	0	--	-1.4409
	Cluster-35297.0	3.25	5.19	11.66	1.19	1.66	4.76	1.6e-29	-1.3257
	Cluster-25683.0	38.44	11.46	12.86	4.46	6.09	17.12	5.3e-50	-1.0884
	Cluster-54505.0	0.05	1.32	0.63	0.61	0.95	2.35	--	1.0316	Up
	Cluster-45511.0	0.42	0.35	0	0	0.43	1.3	--	1.2633
	Cluster-10428.0	0	1.04	1.87	0	1.13	6.18	--	1.3431
	Cluster-10128.0	0	0	0.26	0	0.35	2.24	3e-23	3.4313
	Cluster-1477.0	0	0	0	0	1.51	0	1.7e-06	3.4903
	Cluster-6910.2	0	0	0.26	1.57	3.5	0	8.3e-18	4.3754
	Cluster-2574.0	0	0	0	7.99	0	0	1.2e-09	5.708
	Cluster-1401.0	0	0	0	0	3.68	0	--	7.2122
HSF	Cluster-32364.0	8.2	3.44	5.29	1.07	2.01	4.55	4.7e-68	-1.0633	Down
	Cluster-49705.0	0.23	0.23	0	0.49	0.18	0.69	7.7e-39	1.6199	Up
MADS	Cluster-48877.0	1.55	0	0	0	0	0	2e-69	-3.8011	Down
	Cluster-38660.13423	22.83	22.56	26.67	2.12	3.94	2.41	1.8e-24	-3.0328
	Cluster-48427.0	3.32	0.55	0.06	0.24	0.16	0.1	1.8e-84	-2.9139
	Cluster-56053.0	0.19	1.7	2.58	0	0.5	0.77	--	-1.752
	Cluster-51908.0	3.33	11.24	1.95	2.06	0.44	3.93	2.9e-52	-1.2954
	Cluster-23387.0	0.92	0.45	0.21	2.04	0.81	0.36	3.8e-08	1.0507	Up
	Cluster-38660.8521	2.5	1.53	6.41	8.77	11.16	1.63	4.7e-13	1.0713
	Cluster-38660.13419	0.63	2.03	0	3.17	4.77	0.66	7.3e-20	1.6858
	Cluster-38660.8522	1.94	0	2.11	6.33	6.29	1.56	1.5e-15	1.8509
	Cluster-2034.0	0	0	0	1.08	1.56	0	6.5e-26	6.0339
MYB	Cluster-53053.0	8.36	0.89	1.06	0	0	0	9.4e-20	-4.5222	Down
	Cluster-18443.0	0	0.34	4.01	0	0	0	4.7e-16	-4.4849
	Cluster-32154.0	1.73	0.44	0.53	0	0	0	3.4e-18	-4.4302
	Cluster-42276.0	0.17	0.16	0.58	0	0	0	4.8e-20	-4.2739
	Cluster-50712.0	0.63	1.28	0.42	0.14	0	0.04	5.4e-54	-3.6983
	Cluster-32228.0	0.67	4.63	0	0	0	0	1.4e-23	-3.6094
	Cluster-52963.0	0.16	1.08	5.36	0.47	0	0.23	1.2e-61	-3.2021
	Cluster-40536.0	7.54	0.83	0.33	0.6	0.48	0	9.5e-54	-2.9561
	Cluster-33640.0	7.39	0	0.62	0.43	0.2	0.53	5.6e-56	-2.6956
	Cluster-50380.2	3.54	10.85	13.17	1.49	0.55	2.76	1.1e-22	-2.4669
	Cluster-27520.0	0.09	3.14	0.72	0	0	0.71	4.7e-41	-2.4009
	Cluster-39740.0	0.75	2.38	5.23	0.22	0.3	1.15	5.5e-77	-2.2618
	Cluster-29821.0	0.17	2.68	2.14	0.69	0.41	0	4.1e-11	-2.1779
	Cluster-37350.0	0.92	2.13	1.06	0	0.08	0.78	3.4e-50	-2.1545
	Cluster-46406.0	2.01	3.83	4.81	0.68	1.32	0.55	3.4e-125	-2.0207
	Cluster-48590.0	4.79	2.79	0.71	0.66	0.64	0.76	4.1e-59	-1.9419
	Cluster-30600.0	0.37	0.95	0	0.36	0	0	5.1e-28	-1.858
	Cluster-30600.0	0.37	0.95	0	0.36	0	0	5.1e-28	-1.858
	Cluster-38660.11562	14.36	127.55	152.69	19.46	8.86	53.47	6.7e-15	-1.7854
	Cluster-38735.0	0.46	1.26	1.08	0.37	0.09	0.33	2.8e-49	-1.7791
	Cluster-56051.0	0.26	0.34	0.9	0	0.45	0	1.1e-114	-1.6986
	Cluster-51364.0	0.59	1.76	0.12	0	0.31	0.5	5.6e-97	-1.548
	Cluster-29711.0	2.7	2.99	1.82	0.96	0.57	1.05	1.2e-68	-1.4811
	Cluster-49467.0	0.24	1.41	1.86	0	0	1.2	1.7e-17	-1.4722
	Cluster-38660.14047	2.26	6.89	8.04	2.74	2.13	1.31	4.1e-19	-1.4451
	Cluster-38660.10866	72.94	14.01	14.15	8.76	3.31	23.2	5.5e-31	-1.4152
	Cluster-38660.21279	25.54	5.19	13.96	2.29	3.14	11.39	1e-55	-1.3119
	Cluster-38660.15256	59.35	57.21	100.76	1.68	1.62	80.97	2.5e-22	-1.2761
	Cluster-23238.0	0.21	1.92	2.03	0	0	1.77	--	-1.1811
	Cluster-26262.0	0.52	1.11	1.32	0	0.36	0.95	1.4e-40	-1.0892
	Cluster-38660.17003	3.17	2.26	4.97	0.96	1.87	1.9	1.7e-49	-1.0759
	Cluster-38660.6014	0.79	17.12	40.08	2.05	0.54	23.39	5.1e-14	-1.0754
	Cluster-38660.16381	30.59	19.36	27.1	53.06	70.83	27.45	0	1.0302	Up
	Cluster-38660.12297	3.65	2.87	3.6	9.29	7.82	3.15	3.8e-25	1.0446
	Cluster-31357.0	0.56	0.22	0	1.38	0.24	0	9e-57	1.0563
	Cluster-38660.5245	4.1	6.89	5.24	11.67	15.42	6.16	9.6e-40	1.0818
	Cluster-38660.1919	0.77	0.48	0.47	1.35	1.07	1.24	9.7e-44	1.1496
	Cluster-38660.12306	34.64	26.73	62.04	116.19	124.8	43.01	2.1e-27	1.2429
	Cluster-38660.5353	0.58	2.51	5.58	12.68	10.58	5.02	2.1e-26	1.7376
	Cluster-27764.0	0.26	0	0.51	0	0	3.67	1.1e-42	2.3477
	Cluster-4051.0	0	0	0	1.07	3.79	0	2.4e-09	4.4445
NAC	Cluster-38660.17712	2.85	19.16	15.14	0.5	0.06	5.34	1.2e-45	-2.5656	Down
	Cluster-38660.17712	2.85	19.16	15.14	0.5	0.06	5.34	1.2e-45	-2.5656
	Cluster-52993.0	1.02	3.58	3.25	0.44	0.74	0.99	3.3e-115	-1.7895
	Cluster-8754.0	0	0	3.35	0.68	0.41	0	5.6e-20	-1.6112
	Cluster-26355.0	1.27	6.03	0.57	0.68	0.91	0.98	1.9e-32	-1.5617
	Cluster-35578.0	0.24	1.55	0.42	0	0	0.73	4.5e-45	-1.5288
	Cluster-46669.0	0.31	0.37	0.35	0	0	0.38	7.3e-34	-1.3309
	Cluster-34646.0	1.04	1.27	0.95	0.77	0	0.5	4.7e-80	-1.3009
	Cluster-38660.5813	5.01	33.23	12.81	3.29	4.08	12.69	1.3e-36	-1.2746
	Cluster-38660.5813	5.01	33.23	12.81	3.29	4.08	12.69	1.3e-36	-1.2746
	Cluster-34932.0	0.13	0.19	0.3	0.86	0.41	0	1e-66	1.0393	Up
	Cluster-38660.15736	46.31	43	23.86	83.94	111.77	34.71	1.3e-41	1.0785
	Cluster-53500.0	0.74	1.62	0.78	6.75	3.62	0.97	5.9e-20	1.8768
	Cluster-18386.0	0	0.05	0.12	0.67	1.31	0.15	5e-79	3.7399
	Cluster-2920.0	0	0	0	0	0	5.97	1.3e-43	4.2042
	Cluster-2813.0	0	0	0	1.28	0	1.4	2.6e-54	4.7984
WRKY	Cluster-38660.3449	0.15	0.52	1.32	0	0	0	1.1e-07	-6.3186	Down
	Cluster-38660.21035	10.52	2.91	2.69	0.73	0.87	0.65	4.7e-41	-2.7825
	Cluster-37946.0	0.75	2.05	2.71	0.13	0.07	0.7	2.1e-40	-2.5261
	Cluster-38660.12083	180.56	39.39	59.02	28.9	23.13	26.37	6.1e-29	-1.7598
	Cluster-38660.13626	5.01	0.2	0.19	1.22	0.35	0.12	2e-07	-1.6267
	Cluster-56106.1	7.42	2.49	10.66	2.88	1.8	3.94	1.5e-57	-1.1886
	Cluster-38660.17496	28.79	118.76	271.32	27.46	36.64	113.64	4.9e-26	-1.1672
	Cluster-38660.9418	26.5	164.95	104.06	35.32	25.1	68.93	1.8e-13	-1.1389
	Cluster-30934.0	5.49	4.92	14.79	3.6	2.67	4.93	6e-56	-1.112
	Cluster-38660.17169	22.42	7.5	14.62	7.65	7.71	5.32	5e-42	-1.0452
	Cluster-45446.0	1.95	0.93	2.26	1.01	0.68	0.74	3.8e-77	-1.0187
	Cluster-50061.0	0.32	2.45	4.98	1.54	0.26	1.92	1.3e-31	-1.0106
	Cluster-38660.6008	64.09	246.59	265.67	46.06	71.22	156.3	7.9e-53	-1.0057
	Cluster-38660.16522	0	0	0.85	0.45	0.77	0.5	--	1.0662	Up
